# Supplementary material for: Crystal structure of 2-ethyl­quinazoline-4(3H)-thione
Source: Acta Crystallogr Sect E Struct Rep Online. 2014 Aug 1;70(Pt 9):o953. doi: 10.1107/S160053681401664X (PMC4186129; doi:10.1107/S160053681401664X)
Supplement: Supplementary file 1 [file e-70-0o953-sup1.cif]

##############################################################################
#                                                                            #
# This CIF contains the data in a paper accepted for publication in          #
# Acta Crystallographica Section E. It conforms to the requirements of       #
# Notes for Authors for Acta Crystallographica Section E, and has been       #
# peer reviewed under the auspices of the IUCr Commission on Journals.       #
#                                                                            #
# Full details of the Crystallographic Information File format               #
# are given in the paper "The Crystallographic Information File (CIF):       #
# a New Standard Archive File for Crystallography" by S. R. Hall, F. H.      #
# Allen and I. D. Brown [Acta Cryst. (1991), A47, 655-685].                  #
#                                                                            #
# The current version of the core CIF dictionary is obtainable from          #
# ftp://ftp.iucr.org/pub/cif_core.dic.                                       #
#                                                                            #
# Software is freely available for graphical display of the structure(s)     #
# in this CIF. For information consult the CIF software page                 #
# http://www.iucr.org/resources/cif/software.                                #
#                                                                            #
# This file may be used for bona fide research purposes within the           #
# scientific community so long as proper attribution is given to the journal # 
# article from which it was obtained.                                        #
#                                                                            #
##############################################################################
data_I
_audit_creation_method     SHELXL-2013
_database_code_depnum_ccdc_archive     'CCDC 1014729'
_chemical_name_systematic
;
2-Ethylquinazoline-4(3<i>H</i>)-thione
;
_chemical_name_common     ?
_chemical_formula_moiety     'C10 H10 N2 S'
_chemical_formula_sum     'C10 H10 N2 S'
_chemical_formula_iupac     'C10 H10 N2 S'
_chemical_formula_weight     190.26
_chemical_melting_point     ?
_shelx_space_group_comment
;
The symmetry employed for this shelxl refinement is uniquely defined
by the following loop, which should always be used as a source of
symmetry information in preference to the above space-group names.
They are only intended as comments.
;
_space_group_crystal_system     orthorhombic
_space_group_name_H-M_alt     'P b c a'
_space_group_name_Hall     '-P 2ac 2ab'
loop_
    _symmetry_equiv_pos_as_xyz
    'x, y, z'
    '-x+1/2, -y, z+1/2'
    'x+1/2, -y+1/2, -z'
    '-x, y+1/2, -z+1/2'
    '-x, -y, -z'
    'x-1/2, y, -z-1/2'
    '-x-1/2, y-1/2, z'
    'x, -y-1/2, z-1/2'
_cell_length_a     5.8231(3)
_cell_length_b     14.3214(6)
_cell_length_c     21.7365(8)
_cell_angle_alpha     90
_cell_angle_beta     90
_cell_angle_gamma     90
_cell_volume     1812.71(14)
_cell_formula_units_Z     8
_cell_measurement_reflns_used     3617
_cell_measurement_theta_min     3.8770
_cell_measurement_theta_max     29.2670
_cell_measurement_temperature     150(2)
_exptl_crystal_description     plate
_exptl_crystal_colour     yellow
_exptl_crystal_size_max     0.410
_exptl_crystal_size_mid     0.240
_exptl_crystal_size_min     0.150
_exptl_crystal_density_diffrn     1.394
_exptl_crystal_density_meas     ?
_exptl_crystal_density_method     ?
_exptl_crystal_F_000     800
_exptl_absorpt_coefficient_mu     0.306
_exptl_absorpt_correction_type     multi-scan
_exptl_absorpt_process_details
;
(CrysAlis PRO; Agilent, 2014)
;
_shelx_estimated_absorpt_T_min     0.885
_shelx_estimated_absorpt_T_max     0.956
_exptl_absorpt_correction_T_min     0.78016
_exptl_absorpt_correction_T_max     1.00000
_exptl_special_details     ?
_diffrn_ambient_temperature     150(2)
_diffrn_radiation_type     MoK\a
_diffrn_radiation_wavelength     0.71073
_diffrn_radiation_source     'SuperNova (Mo) X-ray Source'
_diffrn_radiation_monochromator     'mirror'
_diffrn_measurement_device_type
                                   'Agilent SuperNova (Dual, Cu at zero, Atlas)'
_diffrn_measurement_method     '\w scans'
_diffrn_detector_area_resol_mean     ?
_diffrn_reflns_number     7795
_diffrn_reflns_av_R_equivalents     0.0202
_diffrn_reflns_theta_min     2.995
_diffrn_reflns_theta_max     29.811
_diffrn_reflns_theta_full     27.000
_diffrn_measured_fraction_theta_max     0.863
_diffrn_measured_fraction_theta_full     0.988
_diffrn_reflns_limit_h_min     -6
_diffrn_reflns_limit_h_max     7
_diffrn_reflns_limit_k_min     -19
_diffrn_reflns_limit_k_max     14
_diffrn_reflns_limit_l_min     -23
_diffrn_reflns_limit_l_max     29
_diffrn_standards_number     0
_diffrn_standards_interval_count     0
_diffrn_standards_interval_time     0
_diffrn_standards_decay_%     0
_refine_special_details     ?
_reflns_number_total     2240
_reflns_number_gt     1973
_reflns_threshold_expression     I>2\s(I)
_refine_ls_structure_factor_coef     Fsqd
_refine_ls_matrix_type     full
_refine_ls_R_factor_all     0.0375
_refine_ls_R_factor_gt     0.0325
_refine_ls_wR_factor_gt     0.0834
_refine_ls_wR_factor_ref     0.0868
_refine_ls_goodness_of_fit_ref     1.031
_refine_ls_restrained_S_all     1.031
_refine_ls_number_reflns     2240
_refine_ls_number_parameters     119
_refine_ls_number_restraints     0
_refine_ls_hydrogen_treatment     constr
_refine_ls_weighting_scheme     calc
_refine_ls_weighting_details
              'w=1/[\s^2^(Fo^2^)+(0.0416P)^2^+0.7981P] where P=(Fo^2^+2Fc^2^)/3'
_atom_sites_solution_hydrogens     geom
_atom_sites_solution_primary     ?
_atom_sites_solution_secondary     ?
_refine_ls_shift/su_max     0.000
_refine_ls_shift/su_mean     0.000
_refine_diff_density_max     0.301
_refine_diff_density_min     -0.250
_refine_ls_extinction_method     none
_refine_ls_extinction_coef     .
loop_
    _atom_type_symbol
    _atom_type_description
    _atom_type_scat_dispersion_real
    _atom_type_scat_dispersion_imag
    _atom_type_scat_source
    'C' 'C' 0.0033 0.0016
                         'International Tables Vol C Tables 4.2.6.8 and 6.1.1.4'
    'H' 'H' 0.0000 0.0000
                         'International Tables Vol C Tables 4.2.6.8 and 6.1.1.4'
    'N' 'N' 0.0061 0.0033
                         'International Tables Vol C Tables 4.2.6.8 and 6.1.1.4'
    'S' 'S' 0.1246 0.1234
                         'International Tables Vol C Tables 4.2.6.8 and 6.1.1.4'
_computing_data_collection
;
CrysAlis PRO (Agilent, 2014)
;
_computing_cell_refinement
;
CrysAlis PRO (Agilent, 2014)
;
_computing_data_reduction
;
CrysAlis PRO (Agilent, 2014)
;
_computing_structure_solution     'SHELXTL (Sheldrick, 2008)'
_computing_structure_refinement     'SHELXTL (Sheldrick, 2008)'
_computing_molecular_graphics     'SHELXTL (Sheldrick, 2008)'
_computing_publication_material     'SHELXTL (Sheldrick, 2008)'
loop_
    _atom_site_type_symbol
    _atom_site_label
    _atom_site_fract_x
    _atom_site_fract_y
    _atom_site_fract_z
    _atom_site_U_iso_or_equiv
    _atom_site_adp_type
    _atom_site_calc_flag
    _atom_site_occupancy
    _atom_site_disorder_assembly
    _atom_site_disorder_group
    C C1 0.7433(2) 0.57478(9) 0.62537(6) 0.0185(3) Uani d 1 . .
    C C2 0.6649(2) 0.44643(8) 0.55604(5) 0.0178(2) Uani d 1 . .
    C C3 0.4705(2) 0.42557(8) 0.59550(5) 0.0177(3) Uani d 1 . .
    C C4 0.4368(2) 0.48131(8) 0.64832(5) 0.0183(3) Uani d 1 . .
    C C5 0.3171(2) 0.35262(9) 0.58239(6) 0.0209(3) Uani d 1 . .
    H H5 0.3379 0.3158 0.5465 0.025 Uiso calc 1 . .
    C C6 0.1366(2) 0.33425(9) 0.62146(6) 0.0236(3) Uani d 1 . .
    H H6 0.0337 0.2845 0.6127 0.028 Uiso calc 1 . .
    C C7 0.1046(2) 0.38917(9) 0.67440(6) 0.0240(3) Uani d 1 . .
    H H7 -0.0197 0.3760 0.7013 0.029 Uiso calc 1 . .
    C C8 0.2513(2) 0.46175(9) 0.68761(6) 0.0218(3) Uani d 1 . .
    H H8 0.2272 0.4987 0.7233 0.026 Uiso calc 1 . .
    C C9 0.8998(2) 0.65696(9) 0.63452(6) 0.0227(3) Uani d 1 . .
    H H9A 0.8734 0.7023 0.6009 0.027 Uiso calc 1 . .
    H H9B 1.0609 0.6354 0.6316 0.027 Uiso calc 1 . .
    C C10 0.8668(3) 0.70632(9) 0.69567(6) 0.0246(3) Uani d 1 . .
    H H10A 0.7058 0.7252 0.7000 0.037 Uiso calc 1 . .
    H H10B 0.9652 0.7618 0.6972 0.037 Uiso calc 1 . .
    H H10C 0.9080 0.6639 0.7293 0.037 Uiso calc 1 . .
    N N1 0.78973(18) 0.52156(7) 0.57402(5) 0.0188(2) Uani d 1 . .
    H H1 0.9086 0.5374 0.5513 0.023 Uiso calc 1 . .
    N N2 0.57662(19) 0.55697(7) 0.66273(5) 0.0199(2) Uani d 1 . .
    S S1 0.73978(6) 0.38502(2) 0.49367(2) 0.02214(11) Uani d 1 . .
loop_
    _atom_site_aniso_label
    _atom_site_aniso_U_11
    _atom_site_aniso_U_22
    _atom_site_aniso_U_33
    _atom_site_aniso_U_12
    _atom_site_aniso_U_13
    _atom_site_aniso_U_23
    C1 0.0210(6) 0.0177(6) 0.0169(6) 0.0022(5) -0.0006(4) -0.0010(5)
    C2 0.0203(6) 0.0164(5) 0.0166(5) 0.0039(5) -0.0026(5) 0.0008(4)
    C3 0.0194(6) 0.0171(6) 0.0167(5) 0.0027(5) -0.0019(5) 0.0020(4)
    C4 0.0197(6) 0.0178(6) 0.0172(5) 0.0019(5) -0.0012(4) 0.0010(5)
    C5 0.0237(7) 0.0189(6) 0.0202(6) 0.0008(5) -0.0032(5) -0.0006(5)
    C6 0.0238(7) 0.0212(6) 0.0258(6) -0.0033(5) -0.0029(5) 0.0012(5)
    C7 0.0213(7) 0.0264(7) 0.0244(6) -0.0013(5) 0.0028(5) 0.0038(5)
    C8 0.0242(7) 0.0226(6) 0.0186(6) 0.0015(5) 0.0016(5) 0.0002(5)
    C9 0.0238(7) 0.0208(6) 0.0233(6) -0.0033(5) 0.0041(5) -0.0040(5)
    C10 0.0292(7) 0.0233(6) 0.0214(6) -0.0047(5) 0.0001(5) -0.0040(5)
    N1 0.0188(5) 0.0194(5) 0.0182(5) -0.0003(4) 0.0030(4) -0.0024(4)
    N2 0.0220(6) 0.0191(5) 0.0187(5) -0.0006(4) 0.0015(4) -0.0012(4)
    S1 0.0244(2) 0.02191(18) 0.02011(17) 0.00029(12) 0.00293(12) -0.00599(12)
_geom_special_details
;
All e.s.d.'s (except the e.s.d. in the dihedral angle between two l.s. planes)
are estimated using the full covariance matrix. The cell e.s.d.'s are taken
into account individually in the estimation of e.s.d.'s in distances, angles
and torsion angles; correlations between e.s.d.'s in cell parameters are only
used when they are defined by crystal symmetry. An approximate (isotropic)
treatment of cell e.s.d.'s is used for estimating e.s.d.'s involving l.s.
planes.
;
loop_
    _geom_bond_atom_site_label_1
    _geom_bond_atom_site_label_2
    _geom_bond_site_symmetry_2
    _geom_bond_distance
    _geom_bond_publ_flag
    C1 N2 . 1.2908(16) ?
    C1 N1 . 1.3784(16) ?
    C1 C9 . 1.5017(18) ?
    C2 N1 . 1.3560(16) ?
    C2 C3 . 1.4514(17) ?
    C2 S1 . 1.6737(12) ?
    C3 C5 . 1.4038(18) ?
    C3 C4 . 1.4119(16) ?
    C4 N2 . 1.3910(16) ?
    C4 C8 . 1.4054(18) ?
    C5 C6 . 1.3766(19) ?
    C5 H5 . 0.9500 ?
    C6 C7 . 1.4061(19) ?
    C6 H6 . 0.9500 ?
    C7 C8 . 1.3757(19) ?
    C7 H7 . 0.9500 ?
    C8 H8 . 0.9500 ?
    C9 C10 . 1.5177(17) ?
    C9 H9A . 0.9900 ?
    C9 H9B . 0.9900 ?
    C10 H10A . 0.9800 ?
    C10 H10B . 0.9800 ?
    C10 H10C . 0.9800 ?
    N1 H1 . 0.8800 ?
loop_
    _geom_angle_atom_site_label_1
    _geom_angle_atom_site_label_2
    _geom_angle_atom_site_label_3
    _geom_angle_site_symmetry_1
    _geom_angle_site_symmetry_3
    _geom_angle
    _geom_angle_publ_flag
    N2 C1 N1 . . 123.21(12) ?
    N2 C1 C9 . . 121.86(11) ?
    N1 C1 C9 . . 114.92(11) ?
    N1 C2 C3 . . 114.27(11) ?
    N1 C2 S1 . . 120.71(10) ?
    C3 C2 S1 . . 125.01(10) ?
    C5 C3 C4 . . 119.83(12) ?
    C5 C3 C2 . . 121.97(11) ?
    C4 C3 C2 . . 118.19(11) ?
    N2 C4 C8 . . 117.93(11) ?
    N2 C4 C3 . . 122.83(11) ?
    C8 C4 C3 . . 119.22(12) ?
    C6 C5 C3 . . 120.19(12) ?
    C6 C5 H5 . . 119.9 ?
    C3 C5 H5 . . 119.9 ?
    C5 C6 C7 . . 119.94(12) ?
    C5 C6 H6 . . 120.0 ?
    C7 C6 H6 . . 120.0 ?
    C8 C7 C6 . . 120.73(13) ?
    C8 C7 H7 . . 119.6 ?
    C6 C7 H7 . . 119.6 ?
    C7 C8 C4 . . 120.08(12) ?
    C7 C8 H8 . . 120.0 ?
    C4 C8 H8 . . 120.0 ?
    C1 C9 C10 . . 113.84(11) ?
    C1 C9 H9A . . 108.8 ?
    C10 C9 H9A . . 108.8 ?
    C1 C9 H9B . . 108.8 ?
    C10 C9 H9B . . 108.8 ?
    H9A C9 H9B . . 107.7 ?
    C9 C10 H10A . . 109.5 ?
    C9 C10 H10B . . 109.5 ?
    H10A C10 H10B . . 109.5 ?
    C9 C10 H10C . . 109.5 ?
    H10A C10 H10C . . 109.5 ?
    H10B C10 H10C . . 109.5 ?
    C2 N1 C1 . . 124.53(11) ?
    C2 N1 H1 . . 117.7 ?
    C1 N1 H1 . . 117.7 ?
    C1 N2 C4 . . 116.89(11) ?
loop_
    _geom_hbond_atom_site_label_D
    _geom_hbond_atom_site_label_H
    _geom_hbond_atom_site_label_A
    _geom_hbond_site_symmetry_A
    _geom_hbond_distance_DH
    _geom_hbond_distance_HA
    _geom_hbond_distance_DA
    _geom_hbond_angle_DHA
    N1 H1 S1 5_766 0.88 2.53 3.3854(11) 165.5
_shelx_hkl_file
;
   0   0   4 324126. 956.344   3
   0   0  -5 273.337 40.2952   3
   0   0   5 259.632 46.6073   3
   0   0  -6 268614. 1014.93   3
   0   0  -7 459.494 56.9640   3
   0   0  -8 2765.12 117.159   3
   0   0  -9 132.120 35.3623   3
   0   0 -10 110427. 817.244   3
   0   0 -11 719.499 79.4632   3
   0   0 -12 91107.3 819.673   3
   0   0 -13 808.583 90.0183   3
   0   0 -14 86058.4 846.937   3
   0   0 -15 743.037 89.7304   3
   0   0 -16 118547. 1067.34   3
   0   0 -17 917.589 104.764   3
   0   0 -18 6337.19 260.166   3
   0   0 -19 503.389 79.8032   3
   0   0 -20 5675.22 258.555   3
   0   0 -21 506.280 84.6824   3
   0   0 -22 19669.6 502.672   3
   0   0  24 16242.6 712.322   1
   0   0  25 383.936 127.267   1
   0   0  26 6925.36 489.326   1
   0   0  27 246.688 110.864   1
   0   0  28 2242.47 288.054   1
   0  -1   3-6.25150 11.9420   1
   0   1  -4-1.84043 18.4845   3
   0  -1   4 13.3309 18.5586   1
   0  -1   5 11.2336 22.3317   3
   0   1  -5 5.41073 18.8352   3
   0  -1  -5-1.45599 9.95943   3
   0   1  -6 4.74226 20.6869   3
   0  -1   6-11.0373 17.9411   3
   0  -1  -6 2.41046 9.88668   3
   0  -1   7 4.69147 23.3791   3
   0   1  -7-0.16624 17.7856   3
   0  -1  -7-8.09758 12.8646   3
   0  -1   8 38.8807 28.7741   3
   0  -1  -8 17.5341 16.4720   3
   0   1  -8 45.9688 25.7975   3
   0  -1  -9 28.4325 18.0964   3
   0  -1   9 46.0922 33.8561   3
   0   1  -9 17.5413 25.8119   3
   0   1 -10 24.2162 30.1515   3
   0  -1 -10 36.2261 25.4692   3
   0   1 -11 53.6788 33.4457   3
   0  -1 -11-2.82428 19.2276   3
   0   1 -12 11.3668 24.6906   3
   0  -1 -12 45.0155 27.0668   3
   0  -1 -13 11.8330 22.8239   3
   0   1 -13-2.79245 21.5026   3
   0  -1 -14 11.7342 20.0825   3
   0   1 -14 8.07490 27.4475   3
   0  -1 -15-23.3554 20.3482   3
   0   1 -15 40.2298 32.7129   3
   0   1 -16 50.8702 40.3166   3
   0  -1 -16 11.7238 23.4494   3
   0  -1 -17 1.06631 22.4767   3
   0   1 -17-4.48624 27.6182   3
   0  -1 -18 33.4850 28.1261   3
   0   1 -18 7.60687 36.2393   3
   0   1 -19-16.6454 33.5147   3
   0  -1 -19 7.07321 24.2156   3
   0  -1  20 19.0602 62.3821   1
   0  -1 -20 69.0698 37.3313   3
   0   1 -20 60.7497 44.0920   3
   0   1 -21 36.2614 36.8765   3
   0  -1 -21 27.3733 34.5946   3
   0  -1  21-22.2008 60.8171   1
   0   1 -22-33.8838 35.1066   3
   0  -1 -22 5.97532 27.9029   3
   0  -1  23 110.876 73.0128   1
   0   1 -23-16.6287 33.2727   3
   0  -1  24 27.2097 84.4800   1
   0  -1  25 40.5743 72.6224   1
   0  -1  26-25.7815 64.8749   1
   0  -1  27 88.8589 63.5328   1
   0   1  27 51.5815 80.8360   2
   0   1  27 118.283 91.3163   1
   0   1  28-109.038 98.9075   1
   0  -2  -1 6828.36 135.873   2
   0   2   1 6965.77 118.003   3
   0  -2  -2 38647.5 338.910   2
   0   2  -2 39907.1 380.611   3
   0   2  -3 42846.1 426.908   3
   0   2  -4 43675.8 458.734   3
   0  -2   5 26938.4 359.223   1
   0   2  -5 26406.5 361.034   1
   0   2  -5 25953.1 375.565   3
   0  -2   6 8634.76 219.524   1
   0   2  -6 7983.42 219.875   3
   0  -2   6 8040.93 232.508   3
   0   2  -7 7025.33 217.921   3
   0  -2   7 7113.94 230.672   3
   0  -2   7 7040.27 219.575   1
   0  -2  -7 6933.92 125.413   3
   0  -2   8 39468.1 555.509   1
   0  -2   8 40829.0 580.726   3
   0   2  -8 38784.3 529.902   3
   0  -2  -8 38835.9 324.738   3
   0   2  -9 195040. 1235.08   3
   0  -2  -9 205499. 816.923   3
   0  -2   9 194418. 1314.76   1
   0  -2   9 202096. 1361.01   3
   0   2 -10 51338.8 663.384   3
   0  -2 -10 51641.0 434.083   3
   0  -2  10 51571.8 721.266   1
   0  -2  10 52791.0 734.984   3
   0  -2  11 23787.6 518.126   1
   0  -2 -11 24287.0 317.974   3
   0  -2  11 24457.8 523.020   3
   0   2 -11 23429.9 465.533   3
   0  -2 -12 68507.3 562.461   3
   0  -2  12 68948.2 931.456   1
   0   2 -12 68625.3 818.757   3
   0   2 -13 3409.02 187.605   3
   0  -2 -13 3119.05 127.888   3
   0  -2  13 3109.84 208.697   1
   0  -2 -14 9876.57 234.804   3
   0  -2  14 9761.24 387.751   1
   0   2 -14 9816.75 330.102   3
   0   2 -15 34256.2 629.717   3
   0  -2  15 33549.4 742.890   1
   0  -2 -15 33092.1 449.872   3
   0  -2 -16 177.948 41.0720   3
   0  -2  16 317.259 93.6086   1
   0   2 -16 92.1922 41.8429   3
   0  -2  17 40173.3 878.962   1
   0  -2 -17 39619.2 525.089   3
   0   2 -17 40295.8 718.266   3
   0  -2 -18 6113.06 215.937   3
   0  -2  18 6560.43 371.802   1
   0   2 -18 6494.47 297.072   3
   0  -2 -19 21263.0 412.244   3
   0  -2  19 21822.0 690.329   1
   0   2 -19 21524.7 552.033   3
   0  -2  20 218.994 104.338   1
   0  -2 -20 207.270 49.9930   3
   0   2 -20 229.140 63.3942   3
   0   2 -21 23142.6 600.434   3
   0  -2  21 24498.3 773.107   1
   0  -2 -21 22392.8 445.607   3
   0   2 -22 182.941 63.3720   3
   0  -2  22-7.95430 65.4103   1
   0  -2  23 2901.17 280.830   1
   0   2 -23 2996.78 227.304   3
   0  -2  24 1821.49 232.112   1
   0  -2  25 10540.4 556.469   1
   0   2  25 10634.5 620.089   2
   0  -2  26 205.637 98.7617   1
   0   2  26 226.553 122.985   2
   0   2  27 13499.9 740.361   2
   0   2  29 1396.17 247.728   1
   0   3   0 13.1787 16.8718   3
   0   3  -1-4.32216 16.6782   3
   0   3   1 6.61859 13.3495   3
   0  -3  -1 27.1108 19.6384   2
   0  -3  -2 26.2525 16.0043   4
   0   3  -2 6.68221 20.2470   3
   0  -3  -2-7.91376 19.6429   2
   0   3  -3-24.5174 27.5009   3
   0  -3  -3 39.3927 25.7656   2
   0  -3  -3 8.37172 12.0394   3
   0  -3  -4 4.90515 8.18409   3
   0   3  -4 2.57752 19.3795   3
   0   3  -5 22.1169 19.6091   1
   0   3  -5-16.3480 27.5746   3
   0   3  -6 37.7590 26.8966   3
   0   3  -6 31.9786 21.6517   1
   0  -3   7-4.95992 31.3669   3
   0   3  -7-23.4389 36.2225   3
   0  -3   8 8.19944 41.1954   3
   0   3  -8 9.19045 26.7094   3
   0  -3   8 5.48259 29.0594   1
   0  -3   9 37.8297 35.7612   1
   0  -3  -9 4.20202 9.47233   3
   0  -3   9 13.2751 42.0396   3
   0   3  -9-50.4400 30.9637   3
   0  -3  10 25.3307 40.1037   1
   0   3 -10 8.05277 33.2751   3
   0  -3 -10 24.2079 17.7115   3
   0  -3  10 108.480 53.4086   3
   0  -3  11 39.0763 36.5611   1
   0  -3 -11-7.66376 11.5045   3
   0  -3  11-14.8321 47.7195   3
   0   3 -11 3.65580 25.4606   3
   0  -3  12 28.0075 36.9170   3
   0   3 -12-6.24564 23.6388   3
   0  -3  12 15.4110 27.9422   1
   0  -3 -12 22.6622 13.3283   3
   0  -3  13 4.87614 36.9116   1
   0  -3  13 13.1134 33.9592   3
   0   3 -13-16.3126 29.2145   3
   0  -3 -13 12.4131 13.0694   3
   0  -3  14 30.8149 43.4557   1
   0  -3 -14 5.85924 12.0363   3
   0   3 -14 20.7386 22.7050   3
   0   3 -15 20.7644 28.5260   3
   0  -3 -15 14.3934 15.3210   3
   0  -3  15-1.16596 36.7678   1
   0   3 -16 48.3858 34.9421   3
   0  -3  16-9.35746 33.4358   1
   0  -3 -16-4.28316 14.6394   3
   0  -3 -17 11.6288 15.7463   3
   0   3 -17 81.2549 55.9000   3
   0  -3  17 25.9375 40.5879   1
   0  -3  18 40.7888 65.6353   1
   0  -3 -18-21.3431 18.8556   3
   0   3 -18 19.6992 30.1623   3
   0  -3 -19 6.92072 19.4982   3
   0   3 -19 38.9166 35.0698   3
   0  -3  19 6.28076 48.7754   1
   0   3 -20 19.1234 30.9450   3
   0  -3  20-12.6947 57.9275   1
   0  -3  21-25.8781 41.5812   1
   0   3 -21-12.1557 31.7424   3
   0  -3  22-10.4932 46.7369   1
   0   3  22 89.6806 100.425   2
   0  -3  23 87.2712 51.3259   1
   0   3  23 111.149 90.3663   2
   0   3  24 70.4339 97.6723   2
   0  -3  24-31.9029 61.5622   1
   0  -3  25 162.420 79.8657   1
   0   3  25 218.233 117.541   2
   0   3  26 85.1631 81.6537   2
   0   3  27 35.4738 83.2282   2
   0   4   0 186266. 962.614   3
   0  -4  -1 18975.7 313.307   2
   0   4  -1 19297.3 325.847   3
   0   4   1 19087.2 293.556   3
   0   4   2 226397. 1169.70   2
   0  -4  -2 215951. 1038.33   2
   0   4   2 215808. 936.570   3
   0   4  -2 220225. 1153.86   3
   0  -4  -2 217816. 927.092   3
   0  -4  -3 45003.7 396.124   4
   0   4   3 45414.2 538.749   2
   0   4  -3 44300.9 542.654   3
   0  -4  -3 44320.9 480.925   2
   0  -4  -3 44586.3 394.523   3
   0   4  -4 35385.0 506.980   3
   0  -4  -4 35394.4 453.436   2
   0   4   4 35049.5 493.398   2
   0  -4  -4 35012.2 319.461   3
   0   4   5 6402.71 139.490   4
   0   4  -5 6573.26 228.222   3
   0   4   5 6498.92 222.773   2
   0  -4  -5 6306.05 125.143   3
   0   4  -6 105201. 845.663   1
   0   4   6 103574. 930.637   2
   0  -4  -6 103196. 454.251   3
   0   4  -6 103615. 933.937   3
   0   4   6 105788. 622.427   4
   0   4  -7 25804.8 485.411   3
   0   4   7 25133.4 483.058   2
   0   4  -7 24887.4 431.448   1
   0  -4  -7 24876.5 201.126   3
   0   4   8 320539. 1802.57   2
   0  -4   8 313904. 1876.65   3
   0   4  -8 322113. 1615.81   1
   0   4  -8 316148. 1748.03   3
   0   4   9 55246.0 792.623   2
   0  -4   9 55414.3 811.646   3
   0   4  -9 55111.0 754.232   3
   0   4 -10 107312. 1082.74   3
   0  -4  10 104779. 1162.14   3
   0  -4  11 2567.97 188.620   3
   0   4 -11 2697.01 177.118   3
   0   4 -12 44581.1 735.608   3
   0  -4  12 43791.6 814.693   3
   0   4  13 2011.55 187.290   2
   0   4 -13 1785.25 154.195   3
   0  -4 -13 1981.57 61.6446   3
   0  -4  13 2361.61 197.909   3
   0   4 -14 11184.6 388.887   3
   0  -4  14 11206.6 392.650   1
   0  -4  14 11005.6 437.310   3
   0   4  14 11112.8 447.565   2
   0  -4 -14 10529.9 152.350   3
   0  -4  15 9722.43 382.271   1
   0   4 -15 10722.0 391.861   3
   0   4  15 10873.4 459.816   2
   0   4 -16 31352.2 685.085   3
   0   4  16 30251.0 797.392   2
   0  -4  16 30871.6 697.616   1
   0   4  17 527.769 124.867   2
   0   4 -17 281.844 76.6114   3
   0  -4  17 221.436 78.8336   1
   0  -4  18 29109.2 728.964   1
   0   4  18 28495.5 829.641   2
   0   4 -18 29238.3 694.123   3
   0   4 -19 51747.2 943.972   3
   0   4  19 52712.4 1164.79   2
   0  -4  19 53399.2 1020.10   1
   0   4  20 259.961 114.765   2
   0  -4  20 146.024 74.7240   1
   0   4  21 869.368 175.578   2
   0  -4  21 846.415 147.757   1
   0   4  22 36120.0 1064.78   2
   0  -4  22 35605.6 907.922   1
   0  -4  23 43510.7 1020.12   1
   0   4  23 43119.1 1203.25   2
   0   4  24 40972.4 1200.85   2
   0  -4  24 39277.1 988.997   1
   0   4  25 3869.49 392.161   2
   0   4  26 1072.39 224.382   2
   0   5   0 486.388 66.2047   3
   0  -5  -1 14.4071 21.3752   2
   0  -5  -1 30.4538 24.6737   3
   0   5   1-3.45292 17.0230   3
   0   5  -1 6.72525 25.8631   3
   0  -5  -2 14.0624 18.3687   3
   0   5  -2 21.0578 25.1141   3
   0  -5  -2 28.7465 28.8899   2
   0   5   2 50.8790 25.4177   3
   0  -5  -3 0.28730 17.1508   3
   0   5   3 9.10862 24.4162   2
   0  -5  -3 9.59434 18.7047   4
   0  -5  -3 6.02382 17.1425   2
   0   5  -3-20.8631 20.8880   3
   0   5   4 23.9155 35.8756   2
   0  -5  -4 14.2437 21.1813   2
   0   5  -4 27.7328 27.9783   3
   0  -5  -4 20.7037 18.5113   3
   0  -5  -4 9.53128 16.2761   4
   0   5   5 94.3218 58.2784   2
   0   5  -5 40.2972 28.8832   3
   0  -5  -5 42.1343 18.6551   3
   0   5  -6 2.67750 28.3202   3
   0  -5  -6 7.55627 15.9148   3
   0   5   6-6.81470 35.7850   2
   0   5   7-11.9285 36.0856   2
   0   5   7 9.73215 18.5992   4
   0   5  -7 28.4719 39.6432   3
   0  -5  -7-8.22079 14.7751   3
   0   5   8 30.0113 22.3878   4
   0   5   8 45.4275 52.4721   2
   0   5  -8-48.8831 42.6305   3
   0  -5  -8-2.75554 8.58807   3
   0   5  -8 21.1515 27.8233   1
   0  -5   9 55.9030 47.9747   3
   0   5   9 72.4541 45.7061   2
   0   5   9 17.6587 18.7258   4
   0   5  -9 14.8043 28.3576   1
   0   5  -9-42.9469 38.4801   3
   0  -5  10 99.4579 65.3514   3
   0   5 -10 32.5089 31.2014   3
   0  -5  11 79.1037 59.7769   3
   0   5 -11 49.5529 36.6370   3
   0   5  12 61.3175 60.8802   2
   0   5 -12 91.3778 52.8363   3
   0  -5  12 2.76009 42.2542   3
   0   5 -13 72.6957 46.1606   3
   0  -5  13 2.41397 41.1197   3
   0   5  13 20.3000 44.3262   2
   0  -5  14-82.0953 62.4073   3
   0   5  14-1.11436 44.5074   2
   0   5 -14 18.6498 36.2974   3
   0   5  15-31.6203 44.4332   2
   0  -5  15-1.52885 50.6614   3
   0   5 -15 41.9399 42.3373   3
   0   5  16 71.2788 67.2469   2
   0   5 -16-15.4815 36.2386   3
   0   5  17 137.692 84.1295   2
   0   5 -17 13.5582 38.1686   3
   0   5  18-45.3222 54.5203   2
   0   5  19 23.6629 67.5970   2
   0   5  20 116.167 87.5005   2
   0   5  21 214.525 106.211   2
   0   5  22 126.993 91.5486   2
   0   5  23 357.950 155.594   2
   0   5  24 68.4257 115.992   2
   0   5  25 170.465 113.967   2
   0   5  26 76.4945 96.5527   2
   0  -6   0 2588.29 156.848   3
   0   6   0 1639.77 119.212   3
   0  -6  -1 25232.5 429.206   3
   0   6   1 24894.7 420.582   3
   0  -6  -1 25524.0 440.029   2
   0   6  -1 26136.5 459.840   3
   0   6   2 7628.07 226.941   3
   0  -6  -2 7197.85 219.815   3
   0   6  -2 7371.94 253.196   3
   0  -6  -2 7448.17 232.742   2
   0  -6  -3 1638.00 102.706   3
   0  -6  -3 1728.59 102.861   4
   0  -6  -3 1605.71 110.474   2
   0   6  -3 1432.30 120.383   3
   0   6   4 44720.9 664.085   2
   0  -6  -4 45094.3 499.464   3
   0  -6  -4 44306.4 573.991   2
   0   6  -4 45254.9 665.759   3
   0  -6  -4 44291.6 492.518   4
   0  -6  -5 7280.90 184.533   4
   0  -6  -5 7769.62 197.676   3
   0   6   5 8110.10 293.110   2
   0   6  -5 7669.98 283.851   3
   0  -6  -5 7680.15 248.511   2
   0   6  -6 48248.4 727.283   3
   0   6   6 48353.5 738.514   2
   0  -6  -6 49553.0 465.907   3
   0   6  -7 345.412 69.2384   3
   0  -6  -7 195.587 30.9564   3
   0   6   7 205.065 54.3571   2
   0   6  -8 448.263 67.4758   1
   0  -6  -8 241.905 29.5531   3
   0   6  -8 216.683 59.9655   3
   0   6   8 170.027 59.9861   2
   0   6  -9 79319.6 1008.80   3
   0   6  -9 79457.1 893.128   1
   0   6   9 80577.7 1051.75   2
   0  -6  -9 77997.0 438.894   3
   0   6   9 79677.1 595.847   4
   0   6 -10 25539.5 588.778   3
   0   6 -10 25981.5 525.461   1
   0   6  10 25503.3 372.950   4
   0  -6  10 26065.7 646.394   3
   0   6  11 30578.2 448.075   4
   0  -6  11 28262.0 695.609   3
   0   6 -11 29986.0 651.205   3
   0   6  12 11924.8 453.029   2
   0   6  12 11962.1 303.280   4
   0   6 -12 12429.0 427.898   3
   0  -6  12 11310.3 454.277   3
   0  -6  13 123.924 52.6948   3
   0   6  13 212.407 82.5216   2
   0   6 -13 217.565 64.2601   3
   0   6  14 15417.2 544.551   2
   0  -6  14 14778.5 553.069   3
   0   6 -14 15369.6 502.538   3
   0   6 -15 896.398 124.160   3
   0  -6  15 949.593 151.404   3
   0   6  15 1264.34 166.835   2
   0  -6  16 119.940 72.9172   3
   0   6 -16 229.744 73.4770   3
   0   6  16 264.071 89.4825   2
   0   6  17 8532.31 454.187   2
   0   6  18 27558.7 841.791   2
   0   6  19 1963.61 236.630   2
   0   6  20 7606.32 473.025   2
   0   6  21 24056.1 863.499   2
   0   6  22 2038.30 270.361   2
   0   6  23 73993.9 1606.45   2
   0   6  24 866.127 189.834   2
   0   6  25 5008.70 443.750   2
   0   6  26 7603.21 564.367   2
   0  -7   0 2145.43 157.754   2
   0  -7   0 1426.20 130.709   3
   0   7   1 29.4586 30.5075   3
   0   7  -1 42.8238 30.6504   3
   0  -7  -1 15.4887 31.4466   2
   0  -7   1-25.7372 34.9760   3
   0  -7  -1 60.2685 35.0336   3
   0   7   2 15.8285 28.4064   3
   0  -7  -2 43.8654 38.8287   3
   0  -7  -2 45.0811 36.9839   2
   0   7  -2 33.8392 35.7406   3
   0  -7  -3-15.5411 27.3514   2
   0   7  -3-9.59487 24.8352   3
   0  -7  -3 25.3602 26.0123   3
   0  -7  -4 56.4300 37.0088   3
   0  -7  -4 38.3398 25.3320   4
   0  -7  -4 68.8569 32.5425   2
   0   7  -4-12.1797 24.6957   3
   0   7   5-9.43001 35.4552   2
   0   7  -5 19.0089 32.7577   3
   0  -7  -5 33.1544 25.3392   4
   0  -7  -5 9.03383 22.7415   2
   0  -7  -5 5.14452 26.0514   3
   0  -7  -6 14.1795 20.3617   3
   0   7  -6 6.28205 34.4468   3
   0   7   6 89.2193 45.8333   2
   0  -7  -7 144.412 34.3525   3
   0   7  -7 44.9071 39.7001   3
   0   7   7 191.708 66.8504   2
   0  -7  -8 24.7156 20.9583   3
   0   7   8-3.72791 40.4327   2
   0   7  -8-2.73616 37.9340   3
   0  -7  -9-11.0085 11.4574   3
   0   7  -9-23.5569 30.4997   1
   0   7  -9 57.6467 46.9635   3
   0   7 -10-36.3786 39.1677   3
   0   7 -10 0.70764 31.2493   1
   0  -7 -10 16.8400 12.5533   3
   0   7  11 9.59053 11.5833   4
   0   7 -11-12.8141 24.6145   1
   0   7 -11-17.4563 31.5705   3
   0  -7  11-49.3228 54.8777   3
   0  -7  12 15.1542 47.9805   3
   0   7  12-12.1035 45.3542   2
   0   7 -12-25.4290 30.1197   3
   0   7  12 12.2397 15.4157   4
   0   7  13 11.1564 18.3583   4
   0   7  13-51.2949 56.6773   2
   0  -7  13-10.6170 50.0126   3
   0   7 -13 2.40018 32.8520   3
   0   7  14 181.566 85.4192   2
   0   7  14 110.362 38.4399   4
   0   7 -14 63.3305 56.4324   3
   0  -7  14 87.8366 61.2117   3
   0   7  15-13.8835 61.5927   2
   0   7  15-14.6231 26.9252   4
   0  -7  15-10.8124 60.7298   3
   0   7  16-33.3114 36.4802   4
   0   7  16 90.0315 82.3263   2
   0  -7  16 6.87912 52.8185   3
   0   7  17 22.8482 32.0172   4
   0   7  17 87.9983 64.5425   2
   0   7  18 2.52294 36.4439   4
   0   7  18 105.199 78.6964   2
   0   7  19-28.0882 56.1758   2
   0   7  20 36.0466 74.9023   2
   0   7  21 3.98990 58.4966   2
   0   7  22 95.5262 92.5068   2
   0   7  23-45.1230 84.9431   2
   0   7  24 66.6276 109.020   2
   0   7  25 53.9560 88.1276   2
   0   7  26-8.16564 73.4039   2
   0   8   0 467.929 76.4734   3
   0  -8   0 872.403 114.898   3
   0  -8   0 831.194 98.4166   2
   0   8  -1 13787.4 392.435   3
   0   8   1 13597.6 366.956   3
   0  -8  -1 14070.9 383.118   3
   0  -8  -1 13738.2 368.337   2
   0  -8  -2 53900.3 730.370   3
   0  -8  -2 52081.1 703.163   2
   0   8  -2 50723.1 762.095   3
   0  -8  -3 54.0873 30.3961   2
   0   8  -3 98.5561 51.1583   3
   0  -8  -4 122075. 1032.74   3
   0  -8  -4 122921. 1049.58   2
   0  -8  -4 120052. 978.500   4
   0   8  -4 124727. 1253.37   3
   0  -8  -5 891.591 89.6740   3
   0   8  -5 813.843 111.296   3
   0  -8  -5 585.616 67.8996   4
   0  -8  -5 761.845 86.8743   2
   0  -8  -6 50068.6 546.617   4
   0   8   6 51761.3 870.073   2
   0   8  -6 52289.4 846.806   3
   0  -8  -6 50253.5 618.095   3
   0   8   7 6481.58 314.335   2
   0  -8  -7 6625.09 212.289   3
   0   8  -7 6245.21 299.647   3
   0   8   8 34918.9 750.637   2
   0   8  -8 35937.5 735.596   3
   0  -8  -8 36194.9 468.597   3
   0  -8   9 880.196 132.529   3
   0   8  -9 883.403 121.202   3
   0  -8  -9 752.231 62.6165   3
   0   8 -10 31388.4 718.910   3
   0  -8 -10 31155.4 364.328   3
   0   8 -10 31675.3 630.623   1
   0  -8  10 32795.0 800.867   3
   0   8 -11 33223.3 751.244   3
   0   8 -11 33663.6 657.843   1
   0  -8 -11 32833.4 313.356   3
   0   8  11 33670.7 803.049   2
   0  -8  11 32214.6 825.862   3
   0  -8  12 77996.8 1312.20   3
   0   8  12 79314.1 1261.23   2
   0   8 -12 76335.4 1161.49   3
   0   8 -12 79557.7 1036.23   1
   0  -8  13-7.02166 66.9729   3
   0   8  13 18.0784 68.2363   2
   0  -8  14 62532.4 1238.25   3
   0   8  14 59073.3 1159.19   2
   0  -8  15 291.128 101.122   3
   0   8  15 117.126 28.3987   4
   0   8  15 199.778 88.7783   2
   0   8  16 6381.68 407.695   2
   0   8  16 6563.92 200.183   4
   0  -8  16 6880.24 429.426   3
   0   8  17 17034.4 675.351   2
   0   8  17 17294.5 356.194   4
   0   8  18 1631.14 220.845   2
   0   8  18 1346.39 106.618   4
   0   8  19 100.716 70.3045   2
   0   8  20 1614.45 232.312   2
   0   8  21 11037.0 610.134   2
   0   8  22 9226.60 576.631   2
   0   8  23 3716.10 380.058   2
   0   8  24 2188.23 304.615   2
   0   8  25-23.4249 74.6153   2
   0   8  26 8717.94 626.967   2
   0  -9   0 57.0199 36.2376   2
   0   9   0 38.6012 34.7329   3
   0   9  -1 8.11975 29.6112   3
   0  -9  -1 0.50453 27.1005   2
   0   9   1 52.4139 43.2771   3
   0  -9   2-5.92779 38.5377   3
   0   9  -2 8.26398 40.4470   3
   0  -9   3 87.5277 59.2105   3
   0  -9  -3 18.1751 34.9188   3
   0   9  -3 11.3686 25.7138   3
   0  -9  -3-19.9898 33.4775   2
   0  -9  -4 19.6960 32.5143   4
   0   9  -4 38.6303 47.6053   3
   0  -9  -4 47.4778 40.7015   2
   0  -9   4 26.3892 42.2761   3
   0  -9  -4 20.8491 36.4978   3
   0  -9  -5 15.5407 31.7769   4
   0  -9  -5-10.5984 26.0953   2
   0   9  -5 61.9138 53.0136   3
   0  -9   5 33.8449 63.5186   3
   0  -9  -5 17.8530 27.5251   3
   0   9  -6-3.33861 39.7029   3
   0  -9  -6 63.7198 38.8745   3
   0  -9   6 7.75553 48.8031   3
   0  -9  -6 17.0774 24.9482   4
   0  -9  -7 3.12774 23.8391   3
   0  -9   7-35.4828 48.5064   3
   0   9  -7 5.70486 36.0466   3
   0   9   7 3.09070 41.2905   2
   0  -9  -8 10.9170 24.3238   3
   0  -9   8-27.7728 42.9079   3
   0   9  -8 22.2351 29.6190   3
   0  -9  -9-3.04220 21.0747   3
   0  -9   9 79.4212 61.1099   3
   0   9  -9 30.7120 42.0628   3
   0  -9 -10-14.9364 15.9183   3
   0  -9  10-61.8939 70.9553   3
   0   9 -10 34.7152 32.6696   1
   0   9 -10 0.28067 32.8821   3
   0   9  11 74.3995 76.0516   2
   0   9 -11-47.2113 45.1695   1
   0  -9 -11-1.89079 12.6830   3
   0  -9  11-28.5002 48.4402   3
   0   9 -12 26.5989 30.0128   1
   0   9  12-6.73748 59.9465   2
   0  -9  12 1.08797 61.8580   3
   0   9  13 21.5498 73.7812   2
   0   9 -13 20.3999 39.2201   1
   0  -9  13 43.9962 61.3020   3
   0   9  14 119.503 78.7523   2
   0  -9  14 19.3116 54.9288   3
   0   9  15 46.6479 67.9791   2
   0  -9  15-86.1860 97.1188   3
   0  -9  16-36.5897 57.9874   3
   0   9  16 32.7817 64.6448   2
   0   9  17-18.7232 55.7224   2
   0   9  18 77.1502 76.2313   2
   0   9  19 65.9278 72.7695   2
   0   9  20-73.0772 82.3597   2
   0   9  21 84.6568 79.4709   2
   0   9  22-22.5902 78.5750   2
   0   9  23 40.5169 74.7903   2
   0   9  24-107.270 114.279   2
   0   9  25-215.266 135.139   2
   0 -10   0 3956.05 247.291   3
   0 -10   0 3638.71 214.845   2
   0  10   0 3337.91 213.452   3
   0 -10  -1 8153.77 308.775   2
   0 -10   1 7945.27 327.927   2
   0 -10   1 7737.10 347.860   3
   0  10  -1 7764.62 331.055   3
   0 -10   2 4273.34 265.773   3
   0  10  -2 4338.53 251.154   3
   0 -10  -2 4489.19 222.278   2
   0  10  -3 21352.2 569.350   3
   0 -10   3 21101.8 600.438   3
   0 -10  -3 20938.6 479.233   2
   0 -10  -4 67452.0 858.612   4
   0 -10   4 66314.5 1092.64   3
   0 -10  -4 66903.9 852.033   2
   0  10  -4 67667.4 1031.34   3
   0 -10  -5 73548.8 854.099   4
   0 -10  -5 75986.8 924.199   3
   0 -10  -5 75336.5 913.993   2
   0  10  -5 75819.8 1110.75   3
   0 -10   5 76856.3 1198.87   3
   0 -10   6 28679.0 753.582   3
   0 -10  -6 27579.4 476.644   4
   0 -10  -6 28826.2 553.884   3
   0  10  -6 28365.8 694.585   3
   0 -10  -7 4368.68 206.883   3
   0  10  -7 4760.83 289.886   3
   0 -10   7 4229.90 301.380   3
   0 -10   8 11647.0 501.869   3
   0 -10  -8 11985.8 330.409   3
   0 -10  -9 8866.35 268.438   3
   0 -10   9 9033.32 453.139   3
   0 -10  10 36244.1 927.397   3
   0  10  10 36841.8 889.079   2
   0 -10 -10 38323.6 524.738   3
   0  10 -11 7128.30 330.992   1
   0 -10  11 7210.16 428.876   3
   0  10  11 7725.27 420.319   2
   0  10  12 8380.18 452.533   2
   0  10 -12 8574.75 364.628   1
   0 -10  12 8740.57 481.155   3
   0  10  13 6856.02 417.596   2
   0  10 -13 6677.90 325.249   1
   0 -10  13 7410.00 453.531   3
   0  10  14 2449.12 257.262   2
   0  10 -14 2117.28 185.025   1
   0 -10  14 2663.49 281.980   3
   0 -10  15 7053.61 463.122   3
   0  10  15 6919.69 439.075   2
   0  10  16 1398.89 209.258   2
   0 -10  16 1154.28 194.213   3
   0  10  17 4684.57 382.453   2
   0  10  18 793.117 160.220   2
   0  10  19 4269.18 379.020   2
   0  10  20 5363.96 434.060   2
   0  10  21 8959.53 576.979   2
   0  10  22 24.9243 79.0737   2
   0  10  23 2797.98 340.773   2
   0  10  24 255.804 128.313   2
   0  10  25 2713.28 353.596   2
   0 -11   0 433.484 83.6268   2
   0 -11   0 488.035 105.521   3
   0  11  -1 4.63311 37.7592   3
   0 -11  -1 65.0676 52.1150   3
   0 -11  -1-3.51520 28.4133   2
   0 -11   1 53.9155 55.6100   3
   0 -11   1 0.44689 30.7895   2
   0 -11  -2 21.0049 38.2436   3
   0 -11   2 14.9370 49.8960   3
   0 -11  -2-55.1964 52.5221   2
   0  11  -2 101.318 53.2821   3
   0 -11  -3 7.57432 29.7297   2
   0  11  -3 61.4042 44.4298   3
   0 -11   3 82.5129 71.6252   3
   0 -11  -3 71.9178 45.6346   4
   0 -11  -4 56.1937 40.2575   4
   0 -11   4 16.3191 54.4030   3
   0 -11  -4 5.87605 29.0622   2
   0  11  -4 35.5716 44.6449   3
   0  11  -5 72.3445 45.1373   3
   0 -11   5 17.3388 47.7852   3
   0 -11  -5 122.225 53.9196   2
   0 -11  -5 55.6944 31.6033   4
   0 -11   6 51.6094 65.1179   3
   0 -11  -6 0.86196 23.2320   4
   0 -11  -7-8.56909 34.8260   3
   0 -11   7-26.4242 55.8896   3
   0 -11   8-11.1032 73.1443   3
   0 -11  -8 28.9169 41.0123   3
   0 -11  -9 34.2539 30.0469   3
   0 -11   9 36.7678 62.5013   3
   0 -11  10-42.9166 53.2575   3
   0 -11 -10 23.7838 26.8303   3
   0  11  10 16.8088 49.8286   2
   0 -11  11 67.5469 76.3059   3
   0  11  11 189.769 90.0127   2
   0  11  12 55.1684 56.6423   2
   0 -11  12-52.7121 75.7876   3
   0 -11  13 97.1365 91.1206   3
   0  11  13-23.0950 65.4991   2
   0  11  14-54.6211 62.7235   2
   0 -11  14 83.9087 80.2405   3
   0  11  15-30.6225 60.3432   2
   0 -11  15-16.8836 82.3959   3
   0  11  16 159.305 97.3334   2
   0 -11  16 1.56305 56.5766   3
   0  11  17-21.0063 56.7842   2
   0  11  18 169.365 99.3127   2
   0  11  19 84.0243 64.4209   2
   0  11  20 119.245 101.936   2
   0  11  21-59.2097 68.2094   2
   0  11  22 339.733 136.758   2
   0  11  23-46.4620 76.9579   2
   0  11  24-52.5339 67.0380   2
   0 -12   0 23367.4 668.081   3
   0 -12   0 23987.2 578.411   2
   0 -12  -1 6788.06 298.101   2
   0 -12   1 6966.05 372.340   3
   0 -12  -1 7105.16 363.072   3
   0 -12   1 7135.70 328.994   2
   0  12  -2 5318.79 307.797   3
   0 -12  -2 5264.32 305.105   3
   0 -12  -2 5485.46 261.390   2
   0 -12   2 5587.13 303.725   2
   0 -12   2 5339.84 333.368   3
   0 -12   3 22177.3 691.780   3
   0 -12  -3 22552.1 525.995   2
   0  12  -3 21957.6 641.323   3
   0 -12  -3 22820.1 611.890   3
   0 -12  -3 22333.3 581.847   4
   0 -12   4 82501.0 1354.52   3
   0 -12  -4 82961.8 1138.68   3
   0 -12  -4 82735.2 997.490   2
   0 -12  -4 81221.0 1066.70   4
   0 -12  -5 108075. 1150.41   2
   0 -12  -5 106343. 1256.33   3
   0 -12  -5 106373. 1156.96   4
   0 -12   5 107553. 1581.25   3
   0 -12  -6 59717.7 788.508   4
   0 -12   6 59864.5 1206.86   3
   0 -12   7 3484.11 300.757   3
   0 -12   8 13988.8 605.718   3
   0 -12   9 19935.4 736.162   3
   0 -12  -9 19173.2 469.211   3
   0 -12 -10 16543.9 416.302   3
   0 -12  10 17004.6 694.200   3
   0 -12  11 3209.75 314.122   3
   0  12  11 3038.83 285.262   2
   0 -12  12 32222.1 997.215   3
   0  12  12 33406.9 959.387   2
   0  12  13 4006.39 342.947   2
   0 -12  13 4319.63 375.186   3
   0  12  14 3662.84 335.951   2
   0 -12  14 4138.06 377.390   3
   0  12  15 12195.4 619.939   2
   0 -12  15 12306.0 659.981   3
   0  12  16 15343.7 706.774   2
   0 -12  16 15985.8 763.453   3
   0  12  17 11404.0 627.593   2
   0  12  18 9394.38 581.775   2
   0  12  19 3094.93 340.762   2
   0  12  20 17065.5 812.979   2
   0  12  21 5074.12 453.936   2
   0  12  22 1406.26 247.669   2
   0  12  23 3097.06 376.647   2
   0  12  24 649.640 176.231   2
   0 -13   0 482.073 89.2945   2
   0 -13   0 521.534 109.076   3
   0 -13   1-20.8340 39.1091   2
   0 -13   1-4.28209 47.6428   3
   0 -13  -1-4.56769 40.8472   3
   0 -13  -1-27.3070 47.4937   2
   0 -13  -2-14.6148 42.1809   3
   0 -13   2 46.1042 43.0408   2
   0 -13  -2 14.6110 32.3946   2
   0 -13   2 28.4050 63.9662   3
   0 -13   3 26.4260 51.0339   2
   0 -13  -3 22.9439 36.4092   2
   0 -13  -3 36.1369 45.2796   3
   0 -13   3 54.0297 61.8430   3
   0 -13  -3 8.38348 47.6357   4
   0 -13  -4 86.0845 46.4118   2
   0 -13   4 76.0477 76.2211   3
   0 -13  -4 3.75082 40.8432   3
   0 -13  -4-25.9235 40.0665   4
   0 -13   5 38.7262 61.9094   3
   0 -13  -5 79.7208 57.9377   3
   0 -13  -5 41.4797 43.0471   2
   0 -13  -5 23.0028 34.5453   4
   0 -13  -6 94.5581 60.5016   3
   0 -13  -6 14.4740 30.1791   4
   0 -13   6 122.264 77.2309   3
   0 -13   7 4.56812 66.4271   3
   0 -13  -7 26.4266 39.9643   3
   0 -13   8 24.2853 56.2522   3
   0 -13   9-4.06183 60.5109   3
   0 -13  10 127.620 84.0430   3
   0 -13  11-12.7645 63.1819   3
   0 -13  12-153.308 110.674   3
   0  13 -12 132.890 60.0400   1
   0 -13  13-62.9779 103.273   3
   0  13  13 29.2308 58.1479   2
   0 -13  14-135.206 100.107   3
   0  13  14-6.48650 64.8645   2
   0 -13  15 90.6348 79.0900   3
   0  13  15 150.030 105.405   2
   0  13  16-22.8746 56.9290   2
   0  13  17-67.2766 68.1837   2
   0  13  18 161.936 97.8980   2
   0  13  19-20.9791 65.8730   2
   0  13  20-41.3785 75.4152   2
   0  13  21-78.0777 85.8004   2
   0  13  22 159.422 108.102   2
   0  13  23 38.2651 79.5396   2
   0 -14   0 3959.68 301.198   3
   0 -14   0 3759.15 232.410   2
   0 -14  -1 2140.48 173.030   2
   0 -14   1 2040.97 222.703   3
   0 -14   1 2197.21 184.494   2
   0 -14  -1 2253.30 229.587   3
   0 -14  -2 8265.27 401.028   4
   0 -14   2 8358.30 456.553   3
   0 -14  -2 8397.88 424.368   3
   0 -14   2 8016.23 364.846   2
   0 -14  -2 8544.48 337.388   2
   0 -14   3 1311.71 186.184   3
   0 -14   3 1423.57 164.564   2
   0 -14  -3 1169.17 158.668   3
   0 -14  -3 1269.13 160.422   4
   0 -14  -3 1210.69 127.920   2
   0 -14   4 40330.6 1043.23   3
   0 -14   4 41808.5 909.654   2
   0 -14  -4 41025.3 833.476   4
   0 -14  -4 41956.6 906.038   3
   0 -14  -4 42283.0 743.538   2
   0 -14  -5 11724.9 468.151   3
   0 -14   5 11137.9 559.568   3
   0 -14  -5 11203.5 406.216   4
   0 -14   6 41706.9 1100.31   3
   0 -14  -6 42140.6 709.400   4
   0 -14  -6 43078.7 874.887   3
   0 -14  -7 745.181 124.767   3
   0 -14   7 798.783 166.353   3
   0 -14   8 1887.47 246.659   3
   0 -14  -8 2307.99 194.102   3
   0 -14   9 1782.05 246.687   3
   0 -14  10 4017.50 365.869   3
   0 -14  11 2421.73 294.812   3
   0 -14  12 9928.03 602.486   3
   0 -14  13 11559.3 657.229   3
   0 -14  14 925.042 206.091   3
   0  14  16 15214.6 746.381   2
   0  14  17 1257.49 230.646   2
   0  14  18 12213.9 695.004   2
   0  14  19 305.623 117.140   2
   0 -15   0 216.485 81.3859   3
   0 -15  -1-67.3610 61.1005   3
   0 -15   1-145.823 93.5623   3
   0 -15   2 10.5140 54.9035   3
   0 -15  -2-40.1340 64.9639   3
   0 -15  -3-26.3537 58.3940   3
   0 -15   3-50.0679 79.4129   3
   0 -15   4-45.9750 79.8485   3
   0 -15  -4 24.3715 52.8760   3
   0 -15   5 3.73402 85.3489   3
   0 -15  -5 10.6941 43.0824   3
   0 -15  -6 4.65622 57.0932   3
   0 -15   6 139.980 88.5940   3
   0 -15   7-66.2619 70.4885   3
   0 -15  -7-10.6464 46.2759   3
   0 -15   8-11.4243 81.3716   3
   0 -15   9-70.6013 70.9970   3
   0 -15  10-51.4887 70.9457   3
   0 -15  11-10.4406 79.1854   3
   0 -15  12 36.8110 68.7638   3
   0 -15  13 1.88072 89.7956   3
   0 -16   0 463.726 126.080   3
   0 -16   1 2870.09 292.532   3
   0 -16  -1 2952.36 280.087   3
   0 -16   2 6890.18 457.687   3
   0 -16  -2 7141.62 431.403   3
   0 -16  -3 245.246 81.8089   3
   0 -16   3 78.2939 62.2114   3
   0 -16  -4 11603.3 531.756   3
   0 -16   4 11709.3 609.711   3
   0 -16  -5 241.867 86.6848   3
   0 -16   5 361.149 119.634   3
   0 -16  -6 7757.46 415.047   3
   0 -16   6 6625.86 480.737   3
   0 -16   7 249.036 109.424   3
   0 -16   8 4089.84 392.394   3
   0 -16   9 5550.16 460.635   3
   0 -16  10 495.059 143.490   3
   0 -16  11 74.4105 75.8421   3
   0 -16  12 7083.57 545.143   3
   0 -17   0-53.1778 82.0534   3
   0 -17  -1 52.2469 57.7641   3
   0 -17   1-115.273 95.8004   3
   0 -17  -2 20.5771 62.9351   3
   0 -17   2-81.7259 81.9540   3
   0 -17   3-13.7109 63.7343   3
   0 -17  -3 116.020 75.6327   3
   0 -17   4-76.2304 85.9212   3
   0 -17  -4 88.6734 71.2715   3
   0 -17   5-85.2314 78.9683   3
   0 -17   6 72.4214 86.0669   3
   0 -17   7-14.9746 81.5540   3
   0 -17   8-144.642 93.1196   3
   0 -17   9-63.9795 98.2837   3
   0 -17  10-138.529 92.5221   3
   0 -18   0 15964.3 733.777   3
   0 -18   1 104.714 76.3487   3
   0 -18   2 6765.42 493.533   3
   0 -18   3 766.755 177.084   3
   0 -18   4 9085.18 589.976   3
   0 -18   5 2494.50 318.319   3
   0 -18   6 29113.4 1082.83   3
  -1   0   0 41.4423 30.5416   4
  -1   0   1-16.4707 27.8449   4
   1   0  -1-13.2696 25.1095   2
   1   0   1 8.13405 22.0662   1
   1   0   2 11437.2 270.868   1
  -1   0   2 11878.7 271.319   4
   1   0  -2 11286.2 248.931   2
   1   0  -3 10.6143 23.3497   2
   1   0   3 12.6357 25.7295   1
  -1   0   3 9.70939 22.0654   4
   1   0   4 21193.6 417.661   1
   1   0  -4 21054.0 360.456   2
   1   0   5-44.1786 37.0091   1
   1   0   6 1211.94 115.932   1
  -1   0   7 18.9933 16.2858   3
  -1   0   8 6015.97 175.783   3
  -1   0   9-11.1829 21.8757   3
  -1   0  10 5317.13 180.832   3
  -1   0  11 19.0021 26.4439   3
  -1   0  12 125137. 996.943   3
  -1   0 -12 121429. 1153.82   3
  -1   0  13 28.4688 32.3515   3
  -1   0 -13-18.4359 33.3577   3
  -1   0  14 78241.9 854.007   3
  -1   0 -14 78373.5 963.973   3
  -1   0 -15 1.33156 25.2226   3
  -1   0  15 1.70981 32.8169   3
  -1   0  16 5244.99 242.045   3
  -1   0 -16 4870.38 249.205   3
  -1   0 -17 98.3618 56.0504   3
  -1   0 -18 9927.65 370.751   3
   1   0  18 10035.4 517.932   1
  -1   0 -19 57.6235 47.1780   3
  -1   0  19 186.140 107.972   2
   1   0  19 38.9907 63.5853   1
   1   0  20 1811.21 238.074   1
  -1   0  20 2010.68 239.642   2
  -1   0 -20 2113.98 173.720   3
   1   0  21 33.9249 72.7175   1
  -1   0 -21-8.39884 39.2983   3
  -1   0  21 147.290 87.8082   2
   1   0  22 15970.7 728.887   1
  -1   0 -22 15780.8 486.687   3
  -1   0  22 14827.1 675.362   2
   1   0  23 33.2770 72.7825   1
  -1   0 -23 39.3457 35.3725   3
  -1   0  23 132.421 98.4030   2
   1   0  24 22256.3 893.771   1
  -1   0  24 22422.2 869.086   2
   1   0  25 308.164 124.772   1
  -1   0  25 125.195 98.9400   2
   1   0  26 3057.39 346.946   1
  -1   0  26 3096.67 346.654   2
   1   0  27 399.466 158.613   1
   1   0  28 30038.2 1111.20   1
   1   0  29 321.844 147.618   1
  -1  -1   0-8.15902 30.1868   4
  -1  -1   1 51834.1 429.572   1
  -1  -1   1 52316.5 606.944   4
  -1   1   1 51719.3 530.578   4
  -1  -1   1 51312.6 481.402   2
  -1  -1  -1 51784.6 610.267   4
   1  -1  -1 51278.0 600.823   2
   1   1   1 52083.1 528.901   1
   1   1  -2 21040.9 296.853   2
  -1  -1   2 21299.3 243.935   1
  -1  -1   2 20973.5 386.999   4
   1  -1  -2 21503.6 385.834   2
  -1   1   2 20385.5 332.935   4
  -1  -1   2 21149.6 314.352   2
   1  -1  -3 2700.59 136.583   2
   1  -1   3 2829.72 146.849   1
   1   1  -3 2519.42 109.352   2
  -1   1   3 2726.79 122.259   4
  -1  -1   3 2826.82 124.480   2
  -1   1   4 13277.1 274.147   4
   1  -1   4 13898.8 340.515   1
   1  -1  -4 12524.1 297.101   2
  -1  -1   4 13644.3 285.629   2
   1  -1  -5 9129.88 262.688   2
   1  -1   5 9984.41 302.430   1
  -1  -1   5 9746.03 256.251   2
  -1  -1   6 3652.64 171.995   2
  -1  -1   6 3651.35 144.000   3
   1  -1   6 3693.68 193.399   1
  -1   1   7 4686.83 129.466   3
  -1  -1   7 4677.56 166.788   3
   1  -1   7 4605.35 227.996   1
  -1   1   8 20003.6 274.493   3
  -1  -1   8 19810.1 356.331   3
   1  -1   8 20293.8 499.401   1
  -1  -1   9 14428.5 313.994   3
   1  -1   9 14201.3 433.457   1
  -1   1   9 14102.7 246.178   3
  -1  -1  10 70.7239 32.2224   3
  -1   1 -10 57.4919 34.2477   3
   1  -1  10 42.6582 45.0678   1
  -1   1  10 78.4378 28.9242   3
  -1  -1  11 1939.67 129.268   3
   1  -1  11 1660.59 169.422   1
  -1   1 -11 1999.54 151.007   3
  -1   1  11 1940.94 106.711   3
  -1   1  12 1064.36 83.9205   3
  -1  -1  12 972.387 94.6022   3
  -1   1 -12 1137.95 116.886   3
   1  -1  12 997.349 137.532   1
  -1   1 -13 28225.1 583.278   3
  -1  -1  13 28457.3 533.827   3
   1  -1  13 27606.8 723.250   1
  -1  -1 -13 27941.4 547.445   3
  -1   1  13 28354.9 442.304   3
  -1  -1  14 1811.35 140.686   3
  -1  -1 -14 1929.69 145.459   3
  -1   1  14 1630.99 114.674   3
  -1   1 -14 1816.62 153.053   3
   1  -1  14 1909.36 203.674   1
  -1  -1  15 11970.4 376.740   3
  -1   1  15 12347.7 496.278   2
  -1  -1 -15 11870.3 367.553   3
   1  -1  15 12876.2 522.636   1
  -1   1 -15 12084.1 399.644   3
   1  -1  16 12378.8 532.261   1
  -1  -1 -16 12737.8 385.460   3
  -1  -1  16 12218.7 397.674   3
  -1   1 -16 12879.6 421.143   3
  -1   1  16 12992.1 527.612   2
  -1  -1  17 8682.17 347.460   3
  -1   1 -17 9295.13 366.313   3
  -1  -1 -17 9490.96 338.190   3
  -1   1  17 8998.90 457.907   2
   1  -1  17 8891.73 468.763   1
  -1  -1 -18 3101.62 198.593   3
  -1   1 -18 3032.67 212.106   3
  -1   1  18 2868.21 272.284   2
   1  -1  18 3046.35 288.108   1
  -1  -1  18 2709.90 201.394   3
   1  -1  19 19137.1 726.616   1
  -1   1  19 18624.3 698.070   2
  -1   1 -19 19166.3 537.506   3
  -1  -1 -19 18225.3 482.593   3
  -1   1 -20 9837.42 391.296   3
  -1  -1 -20 9900.05 359.665   3
  -1   1  20 9589.38 517.899   2
   1  -1  20 9725.25 529.458   1
   1  -1  21 3878.40 348.578   1
  -1   1  21 4353.74 363.374   2
  -1   1 -21 4089.81 258.575   3
  -1  -1 -21 4015.26 232.056   3
  -1  -1 -22 3571.72 220.883   3
   1   1  22 3809.03 360.451   1
   1  -1  22 3452.10 338.477   1
  -1   1  22 3934.87 356.280   2
  -1   1 -22 3717.59 247.798   3
   1   1  23 1484.76 235.961   1
   1  -1  23 1978.32 260.277   1
  -1  -1  23 1976.49 257.767   2
  -1   1  23 1747.28 243.806   2
  -1   1  24 391.061 131.146   2
  -1  -1  24 560.308 155.810   2
   1   1  24 294.357 125.996   1
   1  -1  24 326.869 122.099   1
  -1  -1  24 117.924 60.0596   1
  -1  -1  25 79.4003 60.9070   1
   1   1  25 115.039 92.1767   1
   1  -1  25-41.1448 65.0853   1
  -1  -1  25-33.5928 84.8279   2
  -1   1  25-79.2971 94.2494   2
   1   1  26 45.2171 62.0621   1
   1  -1  26 121.025 70.5440   1
  -1  -1  26 167.632 107.706   2
  -1   1  26 176.279 101.793   2
   1  -1  27 748.367 180.850   1
   1   1  27 765.848 193.068   1
   1   1  28 225.761 108.338   1
   1  -1  28 530.739 159.364   1
   1   1  29 2019.34 301.487   1
   1  -1  29 2002.55 293.538   1
  -1  -2   0 51.7793 36.7598   4
   1   2   0-3.51445 14.5134   2
   1   2  -1 2043.28 74.0128   2
  -1  -2   1 2158.71 83.9481   2
  -1  -2  -1 2100.32 130.922   4
   1  -2  -1 2136.38 133.410   2
  -1  -2   1 2452.13 140.889   4
   1   2  -2 24255.3 242.044   1
   1  -2  -2 24201.6 446.469   2
  -1  -2   2 24176.1 294.625   2
  -1  -2  -2 23288.3 433.634   4
   1  -2  -3 979327. 2828.07   2
   1   2   3 980941. 2830.45   4
   1  -2  -3 999999. 2061.33   4
  -1  -2   3 990444. 2067.49   2
  -1  -2   4 338876. 1331.73   2
  -1   2   4 333828. 1249.54   4
   1  -2  -4 338834. 1671.36   2
   1   2   4 331604. 1713.66   4
  -1  -2   5 297602. 1378.05   3
  -1   2   5 303726. 1216.56   4
   1  -2  -5 297549. 1578.33   2
  -1  -2   6 18670.2 353.550   3
   1  -2  -6 18240.4 405.950   2
   1  -2   6 19021.0 444.372   1
   1  -2   7 89903.9 1000.20   1
  -1  -2   7 92119.4 807.265   3
  -1   2   8 441.344 36.3529   3
  -1   2  -8 419.844 69.8164   3
   1  -2   8 311.231 74.3759   1
  -1  -2   8 486.835 66.1212   3
  -1   2   9 65017.3 436.769   3
  -1  -2   9 65448.1 733.742   3
   1  -2   9 65330.2 922.886   1
  -1   2  -9 63843.0 836.969   3
  -1   2 -10 4178.69 219.781   3
  -1  -2  10 4027.99 190.570   3
   1  -2  10 4121.55 244.925   1
  -1   2  10 4474.05 124.663   3
   1  -2  11 30339.5 681.487   1
  -1   2  11 29525.3 346.403   3
  -1  -2  11 29844.7 537.397   3
  -1   2 -11 30455.4 601.664   3
  -1   2 -12 49848.2 792.168   3
  -1   2  12 50710.6 487.863   3
  -1  -2  12 51312.1 734.687   3
   1  -2  12 50345.1 910.583   1
   1  -2  13 70160.5 1116.92   1
  -1   2 -13 69475.5 956.104   3
  -1  -2  13 69314.4 897.471   3
   1  -2  14 118.852 79.5762   1
  -1  -2  14 87.8522 43.3252   3
  -1  -2 -14 58.7527 27.0296   3
  -1   2 -14 107.336 46.7497   3
  -1   2  15 19781.0 638.346   2
   1  -2  15 20002.9 640.491   1
  -1  -2  15 19141.1 507.592   3
  -1  -2 -15 20470.8 465.005   3
  -1   2 -15 20160.0 537.755   3
   1  -2  16 1570.19 194.801   1
  -1  -2 -16 1597.77 133.379   3
  -1   2  16 1697.30 204.264   2
  -1  -2  16 1753.42 164.342   3
  -1   2 -16 1895.51 173.250   3
  -1   2 -17 23664.5 606.190   3
   1  -2  17 23322.1 741.369   1
  -1   2  17 24148.3 753.367   2
  -1  -2  17 22699.4 590.423   3
  -1  -2 -17 24260.6 513.715   3
  -1  -2 -18 3237.05 194.017   3
  -1  -2  18 2943.86 223.831   3
   1  -2  18 3381.00 295.627   1
  -1   2  18 3458.12 307.917   2
  -1   2 -18 3579.65 241.118   3
  -1   2  19 79976.1 1470.26   2
   1  -2  19 81785.6 1459.63   1
  -1  -2 -19 81838.3 967.672   3
  -1   2 -19 81982.5 1159.58   3
  -1  -2  19 84185.7 1221.20   3
  -1  -2  20 8395.08 404.790   1
  -1  -2 -20 8589.76 315.062   3
  -1   2  20 9140.81 519.935   2
  -1   2 -20 9032.05 392.697   3
   1  -2  20 9118.45 505.844   1
  -1  -2 -21 26077.7 550.766   3
  -1   2 -21 25782.4 673.668   3
  -1  -2  21 25594.4 717.777   1
  -1   2  21 25224.9 886.742   2
   1  -2  21 25949.6 868.837   1
   1  -2  22 17266.5 724.574   1
  -1  -2 -22 18089.7 464.431   3
  -1   2  22 18188.8 766.900   2
  -1  -2  22 16761.2 600.973   1
  -1   2  23 716.997 171.416   2
  -1  -2  23 511.130 117.740   1
   1  -2  23 575.261 143.939   1
  -1   2  24 1132.24 209.360   2
  -1  -2  24 1147.68 169.111   1
   1  -2  24 1353.13 217.172   1
   1   2  25-90.8511 79.5836   1
  -1   2  25-7.64887 67.0079   2
  -1  -2  25 101.027 86.1177   2
   1  -2  25 42.9401 72.3639   1
  -1  -2  26 1354.64 230.302   2
   1   2  26 1629.94 268.143   1
  -1   2  26 1984.55 291.738   2
   1  -2  26 1507.04 239.200   1
   1   2  27 3701.37 405.694   1
   1  -2  27 3833.22 377.845   1
   1   2  28 989.931 220.495   1
   1  -2  28 1059.80 204.760   1
   1   2  29 4180.31 444.426   1
  -1  -3   0 21.4507 33.1524   4
  -1  -3  -1 91049.0 895.921   4
   1   3   1 90931.2 865.884   4
   1  -3  -1 91831.4 950.180   2
  -1  -3   2 524.993 41.0912   2
   1   3   2 492.626 70.4345   4
  -1  -3  -2 398.054 63.5666   4
   1  -3  -2 439.548 70.2802   2
   1  -3  -3 302359. 1082.85   4
  -1  -3  -3 297676. 1623.87   4
   1  -3  -3 299726. 1682.99   2
   1   3   3 303134. 1624.82   4
   1  -3  -4 211533. 1407.07   2
   1   3   4 211188. 1372.54   4
   1  -3  -5 81.0379 32.5290   2
  -1   3   5 203.627 30.9349   4
   1   3   5 153.116 43.1373   4
  -1   3  -5 208.425 48.8380   3
   1  -3  -6 19664.7 440.996   2
  -1   3   6 19105.3 281.422   4
  -1   3  -6 19223.5 436.765   3
  -1  -3   6 19127.3 387.152   3
  -1   3  -7 73553.8 939.907   1
   1  -3  -7 74603.2 884.096   2
  -1  -3   7 75373.6 795.131   3
  -1   3  -7 75221.7 889.900   3
  -1   3  -8 37918.5 696.547   1
  -1  -3   8 38811.4 326.001   1
  -1   3  -8 37536.2 644.672   3
  -1  -3   8 38251.4 582.983   3
  -1  -3   9 502.544 75.2002   3
  -1  -3   9 546.998 48.6728   1
  -1   3  -9 572.165 85.9556   3
   1  -3  10 8343.19 345.726   1
  -1  -3  10 7939.50 287.689   3
  -1   3 -10 7734.37 305.728   3
  -1  -3  10 8083.94 205.872   1
  -1  -3  11 16892.1 330.003   1
  -1  -3  11 16354.2 427.441   3
  -1   3 -11 17435.1 474.160   3
   1  -3  11 16360.8 499.944   1
  -1   3 -12 4044.15 232.388   3
  -1  -3  12 3520.06 165.403   1
  -1  -3  12 3799.00 215.577   3
   1  -3  12 3818.59 250.325   1
  -1   3 -13 1338.08 140.506   3
  -1  -3  13 1728.66 156.533   3
  -1  -3  13 1369.30 112.342   1
   1  -3  13 1439.77 160.286   1
  -1   3  14 412.288 100.906   2
   1  -3  14 268.199 76.4967   1
  -1   3 -14 256.479 71.1888   3
  -1  -3  14 179.219 49.4579   1
  -1  -3  14 133.767 40.1369   3
  -1   3 -15 753.999 111.777   3
  -1  -3  15 688.772 110.013   3
  -1  -3  15 677.703 90.4264   1
   1  -3  15 711.865 125.492   1
  -1  -3 -15 767.379 89.1976   3
  -1   3  15 664.945 130.049   2
  -1   3 -16 1970.70 176.223   3
  -1  -3  16 1803.48 172.827   3
  -1  -3  16 1828.16 151.904   1
  -1  -3 -16 1739.92 130.796   3
  -1   3  16 1890.73 214.745   2
   1  -3  16 2077.66 216.602   1
   1  -3  17 58.3619 65.8911   1
  -1  -3 -17 8.15197 28.1658   3
  -1  -3  17 103.799 64.7500   3
  -1   3 -17-81.7085 51.5043   3
  -1   3  17 89.9376 88.9189   2
  -1  -3  17 24.0962 34.0788   1
   1  -3  18 3704.91 298.694   1
  -1  -3 -18 3538.99 189.140   3
  -1  -3  18 3603.63 236.091   1
  -1   3 -18 3800.10 253.306   3
  -1  -3  18 3267.54 247.595   3
  -1   3  18 3479.63 305.929   2
  -1   3 -19 433.247 93.2980   3
  -1   3  19 525.667 137.903   2
  -1  -3 -19 437.452 71.0340   3
  -1  -3  19 425.984 90.0964   1
   1  -3  19 570.226 137.311   1
  -1  -3  19 699.340 128.557   3
   1  -3  20 4158.32 339.991   1
  -1   3  20 4008.24 349.218   2
  -1  -3  20 3793.95 282.526   3
  -1   3 -20 4063.74 271.087   3
  -1  -3 -20 3984.24 202.630   3
  -1  -3  20 4346.26 279.196   1
   1  -3  21 779.446 153.955   1
  -1  -3  21 842.275 129.971   1
  -1  -3 -21 702.907 88.9371   3
  -1   3  21 644.815 156.716   2
  -1  -3  22 3341.44 256.330   1
   1  -3  22 2916.44 292.687   1
  -1   3  22 3277.73 331.288   2
  -1   3  23 574.735 158.949   2
   1  -3  23 368.844 114.022   1
  -1  -3  23 314.756 83.8740   1
   1  -3  24 2285.96 273.410   1
  -1   3  24 2317.71 298.737   2
   1  -3  25 410.302 138.645   1
  -1   3  25 333.917 141.352   2
   1  -3  26 1316.55 221.717   1
  -1   3  26 1337.82 249.490   2
  -1  -3  26 1372.30 223.420   2
   1  -3  27 1253.89 211.924   1
   1   3  28 153.301 107.560   1
   1   3  29 146.915 115.464   1
  -1  -4   0 28.1796 31.3393   4
  -1   4   0 274.868 47.2556   3
  -1   4   1 17383.0 332.089   3
   1  -4  -1 17184.4 435.043   2
  -1   4  -1 16877.6 358.422   3
  -1  -4  -1 16689.0 405.566   4
  -1  -4  -2 56759.3 750.933   4
   1  -4  -2 56793.1 786.129   2
  -1   4   2 58654.8 576.637   3
  -1   4  -2 59345.9 700.757   3
   1   4   2 59717.9 731.392   4
   1   4   3 81379.6 860.659   4
  -1  -4  -3 81219.4 888.194   4
   1  -4  -3 80604.4 922.362   2
  -1   4   3 80439.0 628.241   3
  -1   4  -3 79018.6 835.570   3
   1   4   4 94225.9 949.170   4
   1  -4  -4 94019.1 990.526   2
  -1   4  -4 92432.7 936.182   3
  -1   4   4 93302.3 625.527   3
  -1  -4  -4 91497.1 956.149   4
   1  -4  -5 963.808 106.462   2
   1   4   5 1057.18 103.925   4
  -1   4   5 1075.41 60.3905   3
  -1   4  -5 1166.20 110.807   3
   1   4   6 40213.0 639.774   4
  -1   4  -6 40071.1 689.667   1
  -1   4  -6 39854.4 651.089   3
   1  -4  -6 39305.0 652.526   2
  -1   4   6 38945.6 312.358   3
  -1  -4   7 1797.91 135.318   3
   1  -4  -7 1692.03 140.321   2
  -1   4  -7 1789.82 145.268   3
   1   4   7 2061.86 152.201   4
  -1   4  -7 1892.61 154.221   1
  -1   4   7 1758.60 71.7172   4
  -1   4  -8 2300.63 166.284   3
   1  -4  -8 2437.38 173.509   2
  -1   4  -8 2334.38 177.134   1
  -1   4   8 2293.79 94.4671   4
  -1  -4   8 2197.40 153.421   3
   1   4   8 2421.25 172.656   4
  -1   4  -9 17938.0 472.762   3
  -1   4  -9 17549.3 499.991   1
  -1  -4   9 17358.6 437.226   3
  -1  -4  10 15405.4 423.162   3
  -1   4 -10 14359.6 466.525   1
  -1   4 -10 15634.1 454.521   3
  -1  -4  11 1980.18 159.572   3
  -1   4 -11 1987.28 166.954   3
  -1  -4  12 14005.2 437.017   3
   1   4 -12 14125.2 426.570   3
  -1   4 -12 14851.4 464.234   3
  -1   4  13 73.3886 71.7659   2
  -1   4 -13 30.7530 36.8321   3
  -1  -4  13 33.1480 40.1951   3
   1   4 -13 33.5057 36.8421   3
  -1   4  14 32884.6 835.426   2
  -1   4 -14 32947.4 717.244   3
  -1  -4  14 32908.0 718.250   3
  -1  -4  14 32897.6 523.626   1
  -1  -4  15 9040.71 388.840   3
  -1   4  15 8786.46 444.789   2
  -1   4 -15 8466.24 370.625   3
  -1  -4  15 8523.63 284.551   1
  -1  -4  16 23933.7 506.484   1
  -1   4  16 23717.1 753.192   2
  -1  -4 -16 24273.7 462.087   3
  -1  -4  16 23760.0 648.994   3
  -1   4 -16 24796.5 645.146   3
  -1  -4 -17 231.949 50.9574   3
  -1   4 -17 311.186 82.3696   3
  -1  -4  17 317.629 64.2797   1
  -1   4  17 415.910 127.193   2
   1  -4  17 390.128 98.4883   1
  -1  -4  17 311.497 85.3604   3
   1  -4  18 28672.6 815.090   1
  -1   4  18 27801.5 863.982   2
  -1  -4  18 28050.9 600.028   1
  -1   4 -18 28206.4 713.240   3
  -1  -4  18 27352.0 739.438   3
  -1  -4 -18 27772.7 490.904   3
  -1  -4  19 6401.31 373.108   3
  -1  -4  19 6605.83 302.700   1
  -1   4  19 6817.72 444.604   2
   1  -4  19 6261.25 397.101   1
  -1  -4 -19 6399.08 239.240   3
   1  -4  20 21922.9 751.764   1
  -1  -4  20 22095.3 576.596   1
  -1  -4 -20 22270.5 435.144   3
  -1   4  20 22309.8 825.355   2
  -1  -4  20 22196.5 705.045   3
  -1  -4  21 4540.79 269.643   1
  -1  -4 -21 3994.71 184.005   3
   1  -4  21 4441.87 351.068   1
  -1   4  21 3966.11 363.071   2
  -1   4  22 2178.19 278.255   2
  -1  -4  22 2250.27 197.876   1
  -1   4  23 123.358 90.7472   2
  -1   4  24 5196.34 446.314   2
  -1   4  25 199.182 122.025   2
  -1   4  26 16455.5 840.782   2
   1   4  27 1492.06 257.260   2
  -1  -5   0 30.7973 38.8639   4
  -1   5   0 24.1479 24.4236   3
  -1  -5  -1 15948.4 418.474   4
  -1   5  -1 16270.4 369.822   3
   1  -5  -1 15835.6 447.172   2
  -1   5   1 16194.7 337.246   3
  -1   5   2 1710.00 105.279   3
   1  -5  -2 1771.92 147.783   2
  -1   5  -2 1904.53 135.006   3
  -1  -5  -2 1761.95 141.081   4
  -1  -5  -3 2628.17 168.871   4
   1   5   3 2465.54 92.7753   2
  -1   5   3 2633.85 120.770   3
  -1   5  -3 2527.39 159.675   3
   1  -5  -3 2291.30 164.755   2
   1  -5  -4 21341.2 501.370   2
  -1   5   4 21283.2 320.305   3
  -1   5  -4 21299.8 471.693   3
   1   5   4 21600.0 305.335   2
  -1   5   4 21495.2 548.947   2
   1   5   4 21403.0 462.470   4
  -1  -5  -4 21224.4 471.805   4
   1  -5  -5 16352.2 437.260   2
  -1   5   5 16237.1 259.145   3
  -1   5   5 16300.6 483.768   2
   1   5   5 16188.9 403.670   4
  -1   5  -5 16394.9 424.746   3
  -1   5   6 6432.46 312.413   2
   1  -5  -6 6261.89 273.091   2
  -1   5   6 6251.87 136.847   3
   1   5   6 6615.99 266.085   4
  -1   5  -6 6070.33 269.236   3
   1   5   7 16725.4 429.977   4
  -1   5  -7 17700.2 465.453   3
  -1   5  -7 17183.7 481.574   1
  -1   5   7 16878.1 185.408   3
  -1   5   7 17063.1 516.463   2
   1  -5  -7 17249.5 457.510   2
   1   5  -7 17131.4 210.121   1
   1   5   8 11835.7 372.722   4
  -1   5  -8 11896.0 391.636   3
   1  -5  -8 12144.8 391.606   2
  -1  -5   8 12446.4 381.182   3
  -1   5  -8 12047.5 413.345   1
   1   5   9 22967.0 534.599   4
  -1   5  -9 23994.6 595.676   1
  -1   5  -9 24200.9 573.940   3
  -1  -5   9 24261.3 549.550   3
  -1   5 -10 28.2854 38.9570   3
  -1   5 -10-33.4978 45.8717   1
   1   5  10 20.0447 32.5115   4
  -1  -5  10-21.2915 47.8427   3
  -1   5  10 30.5895 16.0321   4
   1   5 -10 59.7623 38.1802   3
  -1   5 -11 6320.71 306.069   3
   1   5 -11 5604.76 279.262   3
  -1   5 -11 5858.73 310.721   1
  -1   5  11 6048.57 337.056   2
  -1  -5  11 6096.20 294.402   3
   1   5  11 5756.40 285.213   4
  -1  -5  12 3693.29 238.130   3
  -1   5 -12 3566.59 235.367   3
  -1   5  12 3958.35 286.862   2
   1   5 -12 3947.77 239.492   3
  -1   5 -13 2567.86 204.429   3
   1   5 -13 2509.62 197.230   3
  -1   5  13 2242.07 224.402   2
  -1  -5  13 2381.25 199.975   3
  -1   5 -14 4595.43 275.836   3
   1   5 -14 4191.36 257.876   3
  -1  -5  14 4169.06 269.133   3
  -1   5  14 4198.41 312.019   2
  -1   5  15 745.304 132.394   2
  -1  -5  15 809.681 134.299   3
  -1   5 -15 636.155 108.055   3
  -1  -5  16 386.212 99.1009   3
  -1   5 -16 549.296 102.984   3
  -1  -5 -16 250.129 45.9369   3
  -1   5  16 294.672 107.158   2
  -1   5  17 232.470 103.564   2
  -1  -5 -17 33.8775 19.4507   3
  -1  -5  17 135.115 75.8119   3
  -1  -5  18 139.786 62.0709   3
  -1   5  18 216.876 106.142   2
  -1  -5 -18 172.814 42.3669   3
  -1  -5 -19 3.37298 25.8729   3
  -1   5  19-58.2934 68.2235   2
  -1  -5  19 47.7349 56.1953   3
  -1   5  20 130.330 94.7566   2
  -1  -5 -20 83.5754 27.9549   3
  -1  -5  20 34.2644 48.8770   3
  -1  -5  21 225.902 88.6049   3
  -1   5  21 426.241 134.072   2
  -1   5  22 5546.11 445.422   2
  -1   5  23-16.5215 69.7295   2
   1   5  24 475.526 138.615   2
  -1   5  24 364.915 145.260   2
   1   5  25 1213.39 213.587   2
  -1   5  25 970.428 210.218   2
  -1   5  26 1013.24 224.027   2
   1   5  26 919.200 196.489   2
  -1   6   0 170.449 61.1956   3
  -1  -6  -1 162929. 1182.87   3
  -1   6   1 163288. 1148.95   3
  -1   6  -1 162497. 1234.69   3
   1  -6  -1 164792. 1512.95   2
  -1  -6  -1 159207. 1387.35   4
  -1  -6  -2 27031.6 567.138   4
  -1   6  -2 27404.2 526.469   3
  -1   6   2 28261.6 454.109   3
   1  -6  -2 27564.2 607.119   2
  -1   6  -3 6775.47 270.700   3
   1   6   3 6599.02 169.484   2
   1  -6  -3 6879.56 304.122   2
  -1   6   3 7058.77 212.811   3
  -1  -6  -3 6562.86 278.378   4
  -1  -6  -4 1038.80 110.390   4
   1  -6  -4 1213.51 129.499   2
  -1   6   4 1151.16 83.3874   3
   1   6   4 1228.49 80.0970   2
  -1   6  -4 1375.70 131.585   3
  -1   6   5 175466. 1688.36   2
   1   6   5 178907. 1056.85   2
   1  -6  -5 175179. 1495.19   2
  -1   6  -5 173773. 1447.59   3
  -1  -6  -5 173613. 1403.51   4
  -1   6  -6 19192.1 497.532   3
   1   6   6 19013.4 452.195   4
   1   6   6 18657.4 367.452   2
  -1   6   6 19163.9 274.559   3
   1  -6  -6 19355.9 499.981   2
  -1   6   6 18555.0 559.292   2
   1   6   7 55566.9 786.067   4
  -1   6   7 57448.6 422.136   3
  -1   6  -7 58716.1 886.959   3
   1  -6  -7 57821.1 873.303   2
   1   6   7 58949.8 692.653   2
   1   6  -8 316.307 38.0483   1
   1   6   8 344.453 66.9439   2
   1  -6  -8 454.102 86.2520   2
   1   6   8 340.582 70.7359   4
  -1   6  -8 470.941 89.4636   1
  -1   6  -8 277.649 71.9213   3
   1   6   9 59241.8 787.687   2
   1   6   9 58133.7 840.677   4
  -1   6  -9 57692.4 913.690   3
  -1  -6   9 58511.3 905.582   3
  -1   6  -9 57364.8 947.224   1
  -1  -6  10 4570.09 261.164   3
  -1   6 -10 4081.26 257.957   1
   1   6 -10 4152.60 246.996   3
  -1   6  10 4692.61 305.986   2
  -1   6 -10 4788.07 268.524   3
   1   6  10 4434.91 240.722   4
   1   6 -11 88228.8 1156.16   3
  -1  -6  11 91105.8 1193.78   3
   1   6  11 87241.9 1096.55   4
  -1   6  11 87411.3 1343.34   2
  -1   6 -11 89121.7 1181.07   3
   1   6 -12 2505.76 202.952   3
  -1   6  12 2215.97 223.753   2
  -1   6 -12 2465.51 203.758   3
  -1  -6  12 2722.89 220.135   3
   1   6  12 2526.22 194.635   4
  -1   6  13 16978.3 622.755   2
  -1   6  13 16298.1 243.695   4
   1   6 -13 17009.9 531.542   3
  -1   6 -13 16966.9 537.708   3
   1   6  13 17745.7 529.824   4
  -1  -6  13 16933.6 557.758   3
   1   6 -14 15407.4 514.358   3
  -1   6 -14 15307.8 519.167   3
  -1  -6  14 15043.7 541.569   3
   1   6  14 15560.1 507.374   4
  -1   6  14 15447.8 605.176   2
  -1  -6  15 47800.5 983.553   3
  -1   6  15 48884.9 1112.19   2
   1   6  15 51693.9 950.182   4
  -1   6  16 7851.65 458.819   2
  -1  -6  16 7863.29 411.891   3
  -1  -6  17 13458.2 550.218   3
  -1  -6 -17 12463.2 284.926   3
  -1   6  17 11947.4 586.361   2
  -1  -6 -18 1815.79 104.329   3
  -1  -6  18 1917.91 216.712   3
  -1   6  18 1420.64 212.567   2
  -1  -6  19 5775.85 382.890   3
   1   6  19 6015.72 390.692   2
  -1   6  19 5770.97 427.401   2
  -1  -6 -19 5389.86 169.472   3
  -1   6  20 954.705 188.342   2
   1   6  20 1242.66 190.005   2
  -1  -6  20 973.630 168.330   3
  -1   6  21 12318.0 663.801   2
  -1  -6  21 12132.1 585.588   3
   1   6  21 13386.2 620.745   2
   1   6  22 6384.52 448.508   2
  -1   6  22 5438.80 452.550   2
  -1   6  23 105.318 81.0677   2
   1   6  23 24.3960 65.8023   2
  -1   6  24 4263.82 422.906   2
   1   6  24 3757.78 364.962   2
  -1   6  25 13775.5 778.197   2
   1   6  25 13790.3 714.230   2
   1   6  26 582.850 168.515   2
  -1  -7   0 26.9747 41.0712   3
  -1   7   0 76.3937 40.9849   3
  -1   7  -1 23377.3 490.472   3
  -1  -7  -1 23866.0 482.958   3
  -1   7   1 23866.3 459.658   3
  -1  -7   1 24403.4 272.510   2
   1  -7  -1 24153.6 607.074   2
  -1  -7  -1 23180.2 564.361   4
  -1  -7  -2 15892.6 458.219   4
  -1   7  -2 15790.5 417.889   3
  -1  -7  -2 15477.8 383.783   3
  -1   7   2 15121.9 350.826   3
   1  -7  -2 14619.7 468.474   2
  -1  -7  -3 9072.06 288.679   3
  -1  -7  -3 8749.64 340.542   4
  -1   7   3 9100.62 259.750   3
   1  -7  -3 9184.08 363.273   2
  -1   7  -3 9097.85 325.894   3
   1  -7  -4 138.341 44.5180   2
   1   7   4 154.351 33.8812   2
  -1  -7  -4 198.471 57.2977   4
  -1   7   4 197.204 37.3021   3
  -1   7  -4 95.0138 45.9399   3
  -1  -7  -5 12947.2 330.459   3
   1  -7  -5 13472.9 434.299   2
   1   7   5 13803.1 315.971   2
  -1   7  -5 13961.6 425.561   3
  -1   7   5 12915.5 276.114   3
  -1  -7  -5 13034.5 397.643   4
   1  -7  -6 5632.03 282.031   2
   1   7   6 5633.46 215.430   2
  -1   7   6 5738.26 171.077   3
  -1   7  -6 5807.56 282.327   3
   1   7   7 1194.64 107.585   2
   1  -7  -7 1180.62 130.912   2
  -1   7   7 1332.23 77.3806   3
  -1   7  -7 1267.76 137.868   3
  -1   7  -8 3112.89 214.506   3
   1   7   8 2751.40 170.524   2
   1   7   8 3002.46 185.949   4
   1  -7  -8 2994.84 208.401   2
  -1   7  -9 59.8375 34.3112   3
   1   7   9 55.8403 38.6358   4
   1   7   9 98.3633 39.5606   2
  -1  -7   9 50.7627 50.5427   3
   1  -7  -9 120.586 53.8564   2
   1   7  -9 84.4343 24.3543   1
  -1   7   9 103.571 60.4860   2
  -1   7 -10 1514.22 157.959   3
   1   7  10 1291.82 130.008   2
  -1   7  10 1765.32 201.126   2
   1   7  10 1470.05 139.401   4
  -1  -7  10 1517.05 163.231   3
  -1   7  11 277.853 99.4378   2
  -1  -7  11 410.250 92.6984   3
   1   7  11 370.599 71.9481   4
  -1   7 -11 413.813 82.9266   3
  -1   7 -12 2596.27 213.675   3
   1   7 -12 2531.91 211.065   3
  -1   7  12 2542.45 249.094   2
  -1  -7  12 2300.11 213.105   3
   1   7  12 2404.40 187.264   4
   1   7  13 33.6939 40.7131   4
  -1   7  13 88.0457 74.2728   2
   1   7  13 105.457 56.9584   2
   1   7 -13 181.373 67.3945   3
  -1  -7  13 98.8161 70.2662   3
  -1   7 -13 166.892 63.7580   3
  -1  -7  14 566.972 116.341   3
   1   7  14 456.178 91.2587   4
   1   7  14 467.750 105.387   2
  -1   7  14 469.574 127.910   2
  -1   7  15 3217.26 300.784   2
   1   7  15 3459.76 238.686   4
   1   7  15 3077.36 247.770   2
  -1  -7  15 3890.07 293.825   3
  -1   7  16 2187.12 256.273   2
   1   7  16 2133.38 213.192   2
  -1  -7  16 2240.54 231.178   3
   1   7  16 2081.16 192.761   4
  -1   7  17 1696.16 229.831   2
  -1  -7  17 1862.96 219.081   3
  -1  -7 -17 1901.93 101.395   3
   1   7  17 2144.35 224.486   2
  -1   7  17 1833.77 85.6304   4
   1   7  17 1866.52 188.180   4
  -1  -7 -18 501.160 47.6092   3
  -1   7  18 395.467 47.8604   4
  -1   7  18 535.347 143.983   2
  -1  -7  18 458.373 110.691   3
   1   7  18 646.670 134.466   2
   1   7  18 394.440 99.3934   4
  -1  -7  19 400.278 106.446   3
   1   7  19 565.430 126.731   2
  -1   7  19 334.225 122.749   2
   1   7  19 454.209 105.949   4
   1   7  20 872.980 143.450   4
  -1  -7  20 1047.21 174.967   3
  -1   7  20 707.235 162.659   2
   1   7  20 775.216 158.419   2
  -1   7  21 571.826 153.367   2
   1   7  21 722.323 155.966   2
   1   7  21 571.162 120.722   4
  -1  -7  21 493.245 130.351   3
  -1  -7  22 2084.37 260.242   3
   1   7  22 2082.11 259.294   2
  -1   7  22 1747.29 268.290   2
  -1   7  23 3365.13 373.956   2
   1   7  23 3612.47 353.872   2
  -1   7  24 1230.71 238.004   2
   1   7  24 1736.17 253.554   2
  -1   7  25 911.561 215.744   2
   1   7  25 1388.23 234.852   2
   1   7  26 1173.98 231.657   2
  -1  -8   0-0.61098 8.09783   2
  -1   8   0 75.4166 49.2745   3
  -1  -8   1 90596.8 577.167   2
  -1   8  -1 91179.7 1016.36   3
   1  -8  -1 90850.9 1218.76   2
  -1   8   1 90034.9 949.759   3
  -1  -8  -1 91218.8 1172.65   4
   1  -8  -2 30944.2 701.962   2
  -1   8  -2 30200.5 602.365   3
  -1   8   2 30925.7 535.636   3
  -1  -8  -2 30477.2 668.976   4
  -1   8  -3 5115.48 255.448   3
  -1  -8  -3 5089.24 268.312   4
  -1  -8  -3 5329.42 233.575   3
   1  -8  -3 4632.45 274.093   2
  -1   8   3 4833.29 202.575   3
   1  -8  -4 295.481 69.6067   2
  -1  -8  -4 393.686 80.0052   4
  -1  -8  -4 382.043 64.1870   3
  -1   8   4 353.747 57.6198   3
  -1   8  -4 425.612 79.7803   3
  -1  -8  -5 68.4021 45.1323   4
   1   8   5 66.0770 32.4630   2
  -1  -8  -5 39.9251 28.8611   3
   1  -8  -5 70.7994 32.9834   2
  -1   8   5 84.2597 26.2371   3
  -1   8  -5 41.7334 30.2760   3
   1  -8  -6 2767.28 206.762   2
   1   8   6 2211.46 145.961   2
  -1  -8  -6 2240.53 145.810   3
  -1   8  -6 2388.44 188.913   3
  -1  -8  -6 2129.70 168.102   4
  -1   8   6 2272.23 121.755   3
  -1   8   7 6452.42 190.298   3
  -1   8  -7 6113.96 307.146   3
   1   8   7 5876.99 252.605   2
  -1  -8  -7 6067.59 234.774   3
   1  -8  -7 5928.18 298.862   2
  -1   8  -8 19086.1 554.906   3
   1   8   8 18282.9 460.405   2
  -1  -8  -8 18172.1 393.849   3
  -1  -8   8 18901.1 556.810   3
   1  -8  -8 18686.4 533.171   2
   1  -8  -9 5251.15 291.141   2
  -1  -8  -9 4947.76 201.782   3
  -1   8   9 4900.07 338.676   2
   1   8   9 4817.29 252.755   2
   1   8  -9 4898.29 181.350   1
  -1   8  -9 5047.04 289.783   3
  -1  -8   9 5188.69 300.361   3
  -1  -8 -10 5186.68 200.477   3
  -1   8  10 4555.88 330.784   2
   1   8 -10 4907.50 177.613   1
  -1   8 -10 4951.07 293.319   3
   1   8  10 5037.36 265.308   2
  -1  -8  10 4997.94 305.297   3
   1   8  10 4958.01 243.772   4
   1   8  11 17005.9 457.035   4
  -1   8  11 17092.9 648.500   2
  -1  -8  11 16395.4 566.754   3
  -1   8 -11 17198.7 555.534   3
  -1  -8 -11 16792.0 349.607   3
  -1   8 -12 791.982 128.994   1
  -1  -8 -12 1072.84 89.0812   3
  -1  -8  12 896.875 142.633   3
   1   8  12 1159.18 124.371   4
  -1   8  12 1180.11 179.976   2
   1   8  13 31119.6 648.255   4
  -1   8 -13 30651.2 788.122   1
  -1  -8 -13 31486.9 447.996   3
  -1  -8  13 31475.1 826.423   3
   1   8  13 30819.7 730.974   2
  -1   8  13 30671.9 912.811   2
  -1  -8  14 4779.02 332.444   3
   1   8  14 4774.22 299.881   2
  -1  -8 -14 4666.25 165.213   3
   1   8  14 4375.26 251.882   4
  -1   8  14 4177.33 345.693   2
  -1   8 -14 4432.78 306.136   1
   1   8  15 13287.7 516.927   2
  -1  -8 -15 12727.0 256.883   3
  -1   8  15 12319.8 602.558   2
  -1  -8  15 12602.8 546.361   3
   1   8  15 12931.3 439.135   4
  -1  -8 -16 3432.77 123.711   3
   1   8  16 3314.17 266.049   2
  -1   8  16 3521.29 336.711   2
   1   8  16 3770.15 247.264   4
  -1  -8  16 3520.11 299.737   3
  -1   8  17 195.427 96.6866   2
  -1  -8  17 108.865 48.3492   3
  -1  -8 -17 269.829 31.6463   3
  -1  -8 -17 127.440 24.5554   3
   1   8  17 86.6103 53.9323   4
   1   8  17 304.790 92.8548   2
   1   8  18 6764.78 344.024   4
  -1  -8  18 7266.31 453.556   3
  -1   8  18 7470.38 500.991   2
   1   8  18 7523.11 430.339   2
   1   8  19 2031.57 234.715   2
  -1   8  19 2488.42 300.682   2
  -1  -8  19 2068.02 243.381   3
   1   8  19 2649.20 224.554   4
  -1  -8  20 13930.4 657.701   3
   1   8  20 14295.9 521.410   4
  -1   8  20 12784.3 684.594   2
   1   8  20 13549.6 619.693   2
  -1  -8  21 231.963 102.846   3
  -1   8  21 143.523 82.8638   2
   1   8  21 226.296 99.7200   2
  -1   8  22 6481.60 517.585   2
   1   8  22 7069.37 479.423   2
  -1  -8  22 6464.18 476.888   3
  -1   8  23 696.514 179.270   2
   1   8  23 879.524 181.538   2
  -1   8  24 11857.6 730.674   2
   1   8  24 12014.3 660.042   2
  -1   8  25 2150.96 330.538   2
   1   8  25 2182.77 295.837   2
   1   8  26 16767.6 828.524   2
  -1  -9   0 12.0500 12.2744   2
   1  -9   0-33.8289 52.6065   2
  -1   9   0 2.01142 26.7875   3
   1  -9  -1 4607.39 289.100   2
  -1   9   1 5071.73 237.688   3
  -1  -9  -1 5151.36 296.133   4
  -1  -9   1 4766.98 253.156   3
  -1  -9   1 4736.01 141.581   2
  -1   9  -1 4626.80 241.518   3
  -1  -9   2 3190.43 214.443   3
  -1   9  -2 3073.51 200.788   3
  -1   9   2 3357.05 186.033   3
  -1  -9  -2 3355.03 235.386   4
   1  -9  -2 3355.40 241.614   2
  -1  -9  -3 4110.28 253.810   4
  -1   9  -3 4373.60 247.975   3
  -1  -9   3 3885.47 241.026   3
   1  -9  -3 3834.97 258.564   2
  -1   9   3 4068.62 198.737   3
  -1  -9  -4 117.151 53.7543   4
   1  -9  -4 156.941 59.9366   2
  -1   9  -4 184.853 58.7607   3
  -1   9   4 100.458 36.7869   3
  -1  -9   4 172.619 57.5565   3
  -1   9   5 3636.21 174.477   3
  -1  -9  -5 3623.72 229.514   4
   1  -9  -5 3794.83 248.396   2
  -1  -9   5 3650.58 245.103   3
  -1   9  -5 3846.81 242.966   3
  -1   9   6 2943.21 152.631   3
   1   9   6 3141.16 185.019   2
  -1  -9  -6 3303.05 216.842   4
  -1  -9   6 3098.51 231.187   3
   1  -9  -6 3241.40 228.605   2
  -1  -9  -6 3255.63 185.569   3
  -1   9  -6 3198.96 227.101   3
   1  -9  -7 13466.1 466.169   2
  -1  -9   7 13122.3 483.049   3
  -1  -9  -7 12694.7 352.978   3
  -1   9  -7 12165.4 448.380   3
   1   9   7 13301.9 392.964   2
   1  -9  -8 10689.2 418.216   2
  -1  -9  -8 9872.27 305.451   3
  -1   9  -8 9722.19 411.884   3
   1   9   8 10166.9 365.779   2
  -1  -9   8 9906.18 429.209   3
  -1   9   8 9146.10 472.094   2
  -1   9   9 21508.3 733.343   2
  -1   9  -9 20542.0 603.928   3
   1   9   9 21511.7 551.305   2
  -1  -9   9 21306.5 643.245   3
   1  -9  -9 21820.2 601.051   2
  -1  -9  -9 21027.7 431.032   3
  -1  -9 -10 97.2376 38.9755   3
  -1   9  10-31.5393 58.4557   2
  -1  -9  10 126.018 68.9167   3
  -1   9 -10 76.2472 49.5568   1
   1   9 -10 26.1085 25.2388   1
  -1   9  11 16763.6 672.270   2
  -1  -9  11 17116.4 612.949   3
  -1  -9 -11 17254.0 366.850   3
  -1   9 -11 17154.0 583.954   1
   1   9 -11 17601.1 362.305   1
  -1  -9 -12 16039.6 341.864   3
  -1   9  12 14881.9 645.541   2
  -1   9 -12 15341.7 558.745   1
  -1  -9  12 16365.2 613.900   3
  -1   9 -13 130.373 59.6304   1
  -1   9  13 186.369 81.8585   2
   1   9  13 241.557 72.5749   2
  -1  -9  13 346.984 105.211   3
  -1  -9 -13 352.608 50.8199   3
   1   9  14 20.8258 37.3654   4
  -1   9  14-4.57736 62.7416   2
  -1   9 -14 9.84228 51.0463   1
  -1  -9 -14-8.28916 16.0095   3
  -1  -9  14 84.7073 80.4267   3
   1   9  14-19.0152 50.4546   2
  -1  -9 -15 9612.60 219.573   3
   1   9  15 9304.47 345.418   4
  -1   9  15 10501.9 574.382   2
  -1  -9  15 9819.23 505.579   3
  -1   9 -15 9515.40 460.408   1
   1   9  15 9922.79 460.035   2
  -1  -9 -16 2445.51 97.7924   3
   1   9  16 2354.26 179.322   4
  -1   9  16 2569.48 293.653   2
  -1  -9  16 2576.28 267.092   3
   1   9  16 2380.87 234.115   2
  -1   9  17 458.678 133.269   2
   1   9  17 467.644 82.9359   4
   1   9  17 423.352 108.533   2
  -1  -9  17 240.861 87.3578   3
  -1   9  18 1226.65 221.571   2
   1   9  18 829.608 157.205   2
  -1  -9  18 797.461 152.982   3
   1   9  18 848.123 114.076   4
  -1  -9  19 2360.80 279.211   3
   1   9  19 1887.96 229.880   2
  -1   9  19 2116.14 284.182   2
   1   9  20-9.16560 51.1155   2
  -1  -9  20-36.1777 69.8460   3
  -1   9  20 60.0248 95.9228   2
   1   9  21 283.173 104.588   2
  -1   9  21 513.689 159.789   2
  -1  -9  21 272.706 108.134   3
  -1  -9  22 354.735 124.199   3
   1   9  22 531.593 148.830   2
  -1   9  22 327.934 131.963   2
  -1   9  23-40.4240 74.8662   2
   1   9  23-29.3921 64.4997   2
   1   9  24 637.012 162.991   2
  -1   9  24 413.585 170.144   2
   1   9  25-3.79464 63.3778   2
   1   9  26 619.704 178.885   2
  -1 -10   0 37.8446 46.8610   3
  -1 -10   0 12.1727 10.8435   2
  -1 -10  -1 25551.1 684.593   4
  -1  10  -1 24514.5 577.792   3
  -1 -10  -1 24774.4 588.819   3
  -1 -10   1 25963.4 346.061   2
  -1  10   1 25907.9 566.282   3
  -1 -10   1 24427.4 606.467   3
   1 -10  -1 25576.2 694.594   2
  -1 -10  -2 70.2796 57.9299   4
   1 -10  -2-44.0668 60.2793   2
  -1 -10  -2 11.7530 38.7133   3
  -1  10   2 5.43312 24.1456   3
  -1  10  -2 97.6653 47.8188   3
  -1 -10   2-4.28847 47.2439   3
  -1 -10   2-11.9044 16.8144   2
  -1  10  -3 27881.2 649.967   3
  -1 -10  -3 26347.1 676.647   4
  -1  10   3 27418.3 550.209   3
   1 -10  -3 28219.4 708.361   2
  -1 -10   3 26464.1 659.677   3
  -1 -10  -4 1066.44 137.723   4
   1 -10  -4 930.647 132.552   2
  -1 -10   4 837.822 122.969   3
  -1  10   4 975.864 103.519   3
  -1  10  -4 874.384 118.656   3
  -1 -10  -5 7166.06 338.097   4
   1 -10  -5 7844.83 366.570   2
  -1  10   5 7986.99 281.125   3
  -1  10  -5 7926.97 362.029   3
  -1 -10   5 7706.64 369.790   3
   1 -10  -6 539.040 101.643   2
  -1  10   6 483.978 72.6913   3
  -1 -10  -6 424.270 88.1452   4
  -1 -10   6 662.453 124.182   3
  -1  10  -6 509.856 102.564   3
  -1 -10   7 107262. 1447.81   3
  -1  10  -7 106107. 1377.02   3
   1 -10  -7 112528. 1368.60   2
   1  10   7 108584. 1183.14   2
  -1 -10   8 35637.9 854.065   3
  -1 -10  -8 36691.0 617.645   3
   1  10   8 36368.6 714.894   2
   1 -10  -8 35974.9 784.288   2
  -1 -10   9 92792.3 1402.51   3
  -1 -10  -9 91715.7 947.603   3
  -1  10   9 90995.3 1559.01   2
   1  10   9 93580.4 1187.36   2
   1 -10  -9 92590.0 1273.16   2
  -1 -10 -10 8926.45 287.690   3
  -1 -10  10 8813.30 450.106   3
  -1  10  10 8468.15 489.253   2
   1  10 -10 8361.02 281.989   1
  -1 -10  11 1014.55 161.291   3
   1  10 -11 893.676 92.1191   1
  -1 -10 -11 980.634 95.0197   3
  -1  10  11 1060.00 188.375   2
  -1  10 -11 1133.79 159.926   1
   1  10  12 2346.22 213.922   2
  -1  10  12 2358.14 264.665   2
  -1 -10 -12 2397.86 140.374   3
  -1 -10  12 2314.31 241.590   3
   1  10 -12 2519.07 144.804   1
  -1  10 -12 2345.62 224.797   1
  -1 -10  13 3247.92 294.124   3
   1  10  13 3724.55 273.513   2
  -1  10 -13 3430.13 276.343   1
  -1 -10 -13 3525.05 159.710   3
  -1  10  13 3690.09 342.521   2
  -1 -10  14 5530.81 385.001   3
   1  10  14 5848.79 353.244   2
  -1 -10 -14 5929.48 194.302   3
  -1  10  14 5277.16 413.424   2
  -1  10 -14 5160.85 342.361   1
  -1  10  15 10258.7 581.874   2
   1  10  15 9950.96 476.816   2
  -1 -10 -15 10139.7 230.059   3
  -1  10 -15 9545.65 473.164   1
  -1 -10  15 10070.2 536.157   3
   1  10  16 198.479 83.4387   2
  -1  10  16 248.943 116.788   2
  -1 -10 -16 193.305 28.3495   3
  -1 -10  16 353.355 121.391   3
  -1  10  17 20611.7 862.900   2
   1  10  17 21349.9 739.091   2
  -1 -10  17 20977.7 797.885   3
   1  10  18 1880.85 228.738   2
  -1 -10  18 1921.53 248.385   3
  -1  10  18 2096.15 287.368   2
   1  10  19 12141.7 592.450   2
  -1  10  19 12447.8 700.445   2
  -1 -10  19 12563.5 649.586   3
   1  10  20 18982.5 763.565   2
  -1  10  20 19276.3 887.240   2
  -1 -10  20 19541.1 830.351   3
  -1  10  21 1911.21 288.361   2
   1  10  21 1174.73 198.986   2
  -1 -10  21 1730.71 260.681   3
  -1  10  22 7168.55 566.231   2
   1  10  22 6749.10 483.274   2
  -1 -10  22 7035.37 528.229   3
  -1  10  23 15524.8 848.198   2
   1  10  23 15041.3 739.034   2
  -1  10  24 17720.4 931.388   2
   1  10  24 17097.5 812.619   2
   1  10  25 5594.22 480.985   2
  -1  11   0 1.57837 42.1434   3
   1 -11   0-36.2728 44.4863   2
  -1 -11   0 14.7012 12.9902   2
  -1 -11   0-21.2047 46.2136   3
  -1 -11  -1 1195.04 159.880   4
  -1 -11   1 1265.35 154.156   3
   1 -11  -1 1245.88 163.212   2
  -1 -11   1 1264.15 79.3112   2
  -1  11  -1 1371.89 148.060   3
   1 -11   1 1280.66 172.032   2
  -1  11   1 1081.00 124.091   3
  -1 -11  -1 989.436 130.240   3
  -1 -11   2 10.2729 18.0156   2
  -1  11   2 24.0865 28.6012   3
   1 -11  -2 78.1920 48.3672   2
  -1  11  -2 26.4895 36.5223   3
  -1 -11  -2 17.8731 36.4024   4
  -1 -11  -2-20.9126 45.3152   3
  -1 -11   2 16.1118 49.6716   3
  -1 -11  -3 379.275 91.2446   4
  -1 -11   3 311.573 54.9307   2
  -1  11   3 535.538 83.2284   3
  -1  11  -3 578.814 99.5748   3
  -1 -11  -3 452.690 86.6825   3
   1 -11  -3 391.329 93.9500   2
  -1 -11   3 189.133 63.9006   3
  -1 -11   4 7645.82 381.774   3
  -1  11  -4 8000.46 370.305   3
  -1  11   4 7559.85 300.230   3
   1 -11  -4 7182.17 363.457   2
  -1 -11  -4 7322.79 320.281   3
  -1 -11  -4 7516.50 371.218   4
  -1  11  -5 518.898 105.317   3
  -1 -11  -5 253.314 77.1093   4
   1 -11  -5 395.523 54.5191   4
  -1 -11   5 298.774 88.4774   3
  -1  11   5 368.304 69.7672   3
   1 -11  -5 423.613 93.4297   2
  -1 -11  -5 401.064 81.3979   3
  -1 -11   6 108.180 69.4289   3
  -1 -11  -6 68.0339 48.9722   4
   1 -11  -6 142.954 62.4827   2
  -1 -11  -7 62.4794 51.0811   4
  -1 -11   7 81.8917 66.3509   3
   1 -11  -7 209.454 71.2180   2
  -1 -11   8 3697.04 297.778   3
   1 -11  -8 4154.05 274.732   2
   1 -11  -9 2611.81 221.299   2
  -1 -11   9 2537.14 253.692   3
   1  11   9 2729.21 210.592   2
  -1 -11  10 153.535 90.5921   3
  -1 -11  11 25.7839 67.6338   3
  -1 -11 -11 47.4886 29.8053   3
  -1  11  11-34.4475 75.3086   2
   1  11 -11 67.5858 34.1679   1
  -1  11 -11 36.0594 47.1640   1
  -1  11  12 2430.59 287.327   2
  -1  11 -12 2243.35 226.222   1
  -1 -11 -12 2324.67 145.066   3
   1  11  12 2510.68 232.853   2
  -1 -11  12 2522.95 268.549   3
   1  11 -12 2700.36 162.268   1
   1  11  13 264.247 93.0668   2
  -1 -11  13 233.738 97.5063   3
  -1  11 -13 18.6364 46.5792   1
  -1  11  13 201.100 110.193   2
  -1 -11 -13 183.753 45.1220   3
  -1  11 -14 706.413 130.574   1
   1  11  14 566.823 127.700   2
  -1 -11 -14 589.350 66.6364   3
  -1  11  14 474.390 139.348   2
  -1 -11  14 649.928 141.688   3
  -1 -11  15-43.9822 62.0080   3
  -1  11  15 25.3684 71.4431   2
   1  11  15 40.6639 61.5385   2
  -1 -11 -15 69.7714 29.0195   3
  -1 -11  16 677.226 157.097   3
  -1  11  16 510.026 149.155   2
   1  11  16 545.045 125.835   2
  -1  11 -16 626.796 129.469   1
   1  11  17 1994.84 236.402   2
  -1  11  17 2378.97 299.862   2
  -1 -11  17 2387.85 288.406   3
  -1  11  18 500.496 156.678   2
   1  11  18 696.178 144.414   2
  -1 -11  18 743.464 166.434   3
  -1 -11  19 102.090 86.3420   3
  -1  11  19 304.400 140.412   2
   1  11  19 50.1260 65.7610   2
   1  11  20 1436.11 221.264   2
  -1  11  20 1629.27 267.899   2
  -1 -11  20 2044.52 285.333   3
  -1 -11  21 2307.93 302.954   3
   1  11  21 2229.13 275.247   2
  -1  11  21 2364.76 328.149   2
  -1  11  22 242.940 124.101   2
   1  11  22 16.2927 60.9827   2
  -1 -11  22 332.031 135.018   3
   1  11  23 82.8066 66.8163   2
  -1  11  23 615.041 193.714   2
   1  11  24 13539.7 729.905   2
   1  11  25 875.019 201.435   2
  -1 -12   0 32.7311 15.8991   2
   1 -12   0-22.8592 51.8711   2
  -1  12   0 76.3479 42.7741   3
  -1 -12   0 37.2468 73.8335   4
  -1 -12   0 1.64744 39.6802   3
  -1  12  -1 12800.5 460.255   3
  -1  12   1 12592.4 440.994   3
  -1 -12  -1 12460.2 467.592   3
  -1 -12   1 12432.3 485.187   3
   1 -12  -1 12687.9 514.154   2
  -1 -12  -1 12456.0 522.986   4
  -1 -12   1 12651.3 248.311   2
   1 -12   1 12310.9 530.519   2
  -1 -12   2 45.1442 21.4609   2
   1 -12  -2-28.6366 39.2853   2
  -1  12   2 0.92246 33.9360   3
  -1  12  -2 123.991 58.0485   3
  -1 -12  -2-28.1712 36.7417   3
   1 -12   2-102.998 74.3171   2
  -1 -12  -2 136.130 66.9716   4
  -1 -12   2-7.96562 60.9332   3
  -1  12   3 9046.25 356.448   3
   1 -12  -3 8923.24 416.827   2
  -1 -12  -3 9219.63 436.864   4
  -1 -12   3 9894.69 447.763   3
  -1 -12   3 9557.05 280.461   2
  -1 -12  -3 9067.76 383.641   3
   1 -12  -4 2005.55 200.396   2
  -1 -12  -4 2195.24 188.745   3
  -1  12   4 2056.24 166.785   3
  -1 -12  -4 2512.53 225.210   4
  -1 -12   4 2337.90 224.295   3
   1 -12  -5 6541.59 227.668   4
  -1  12   5 6645.35 291.915   3
  -1 -12   5 7349.42 403.462   3
  -1 -12  -5 6662.46 318.115   3
  -1 -12  -5 6426.89 345.556   4
   1 -12  -5 6724.83 357.214   2
  -1 -12   6 415.113 109.132   3
   1 -12  -6 235.571 31.0930   4
  -1 -12  -6 202.495 72.8837   4
  -1 -12  -6 394.564 84.3846   3
   1 -12  -6 222.096 68.8909   2
   1 -12  -7 39997.7 862.689   2
  -1 -12  -7 40350.6 744.793   3
  -1 -12  -7 39100.6 790.206   4
  -1 -12   7 38251.5 966.306   3
  -1 -12   8 4064.48 328.393   3
  -1 -12  -8 4034.52 230.225   3
   1 -12  -8 3705.33 267.297   2
   1 -12  -9 40863.1 884.985   2
  -1 -12   9 40594.5 1028.33   3
  -1 -12  10 2793.49 279.509   3
  -1 -12  11 9526.67 518.578   3
  -1  12 -11 9038.22 467.967   1
   1  12 -11 8565.36 318.948   1
  -1 -12 -12 4886.35 222.515   3
   1  12  12 4302.83 307.234   2
   1  12 -12 4745.46 228.629   1
  -1  12 -12 4266.83 320.999   1
  -1 -12  12 4811.22 375.223   3
  -1  12 -13 6377.80 394.738   1
   1  12  13 7077.41 404.525   2
  -1 -12  13 6261.92 437.221   3
  -1  12  13 6865.65 494.909   2
  -1 -12 -13 6779.79 247.947   3
   1  12  14 1677.95 207.651   2
  -1  12  14 1396.54 233.913   2
  -1  12 -14 1545.63 196.965   1
  -1 -12  14 1645.31 230.018   3
  -1 -12 -14 1605.00 114.213   3
  -1  12  15 2588.73 322.431   2
  -1 -12  15 2073.36 265.052   3
   1  12  15 2039.92 236.994   2
   1  12  16 3659.79 322.266   2
  -1 -12  16 3417.65 344.132   3
  -1  12  16 3419.43 370.133   2
  -1 -12  17 901.150 195.138   3
  -1  12  17 628.876 169.885   2
   1  12  17 637.369 148.439   2
   1  12  18 10347.7 561.463   2
  -1  12  18 10104.8 654.325   2
  -1 -12  18 10995.9 642.633   3
   1  12  19 792.769 166.546   2
  -1  12  19 606.893 175.713   2
  -1 -12  19 860.344 191.315   3
  -1  12  20-86.2473 100.136   2
  -1 -12  20-151.755 85.2593   3
   1  12  20-155.089 104.266   2
   1  12  21 1263.59 215.010   2
  -1  12  21 914.381 203.333   2
  -1  12  22 425.894 164.976   2
   1  12  22 293.388 121.848   2
  -1  12  23 7177.77 600.024   2
   1  12  23 7119.73 527.544   2
  -1 -13   0 10.9696 43.2564   3
  -1 -13   0-52.1257 52.4790   4
   1 -13   0 38.4338 52.5539   2
  -1  13   0 29.6104 50.8491   3
   1 -13  -1 610.719 123.680   2
   1 -13   1 426.016 107.769   2
  -1 -13   1 657.559 127.853   3
  -1 -13  -1 551.265 119.070   4
  -1 -13   1 590.234 53.2718   2
  -1  13   1 521.120 95.4918   3
  -1 -13  -1 587.460 114.437   3
  -1  13   2 572.247 98.5062   3
  -1 -13   2 712.418 66.6291   2
   1 -13  -2 631.391 123.920   2
   1 -13   2 526.765 120.110   2
  -1 -13   2 539.402 115.156   3
  -1 -13  -2 480.258 112.966   4
  -1 -13  -2 667.190 118.600   3
   1 -13  -3 714.656 128.644   2
  -1 -13  -3 813.639 143.700   4
  -1 -13   3 775.925 138.347   3
  -1 -13  -3 835.131 128.336   3
  -1 -13   3 683.897 74.1869   2
  -1  13   3 761.212 110.806   3
  -1  13   4 2907.85 211.007   3
   1 -13  -4 3358.83 259.649   2
  -1 -13   4 3331.04 285.121   3
  -1 -13  -4 2639.48 217.538   3
  -1 -13   4 3146.82 176.664   2
  -1 -13  -4 3484.86 272.364   4
   1 -13  -5 70.8540 42.0769   2
  -1 -13  -5 80.1174 57.3795   4
  -1 -13   5 86.6997 67.5587   3
   1 -13  -5 120.985 38.1719   4
  -1 -13  -5-1.02041 48.5287   3
   1 -13  -6 2235.62 97.2999   4
  -1 -13   6 2503.55 257.661   3
  -1 -13  -6 2414.81 197.710   3
  -1 -13  -6 2534.53 216.466   4
   1 -13  -6 2646.81 228.941   2
  -1 -13   7 7154.91 439.077   3
  -1 -13  -7 7062.93 344.615   4
  -1 -13  -7 7845.29 347.116   3
   1 -13  -7 7238.17 375.148   2
   1 -13  -8 6746.64 364.788   2
  -1 -13   8 6957.83 439.238   3
  -1 -13  -8 7073.38 322.270   3
  -1 -13  -9 417.117 83.1635   3
  -1 -13   9 516.854 130.179   3
  -1 -13 -10 226.545 62.6717   3
  -1 -13  10 141.431 86.4188   3
  -1 -13  11 11117.0 579.399   3
   1  13  12 5630.07 357.768   2
  -1 -13  12 5065.35 400.060   3
  -1 -13  13 40.0707 73.9990   3
   1  13  13 97.8714 64.6959   2
  -1 -13 -13 91.5186 37.3167   3
  -1 -13  14 7216.12 498.639   3
   1  13  14 7450.68 439.705   2
   1  13  15 5277.58 384.147   2
  -1 -13  15 5353.27 436.834   3
  -1  13  15 4498.36 425.209   2
   1  13  16 400.179 111.499   2
  -1  13  16 420.076 151.929   2
  -1 -13  16 370.121 122.909   3
   1  13  17 1238.81 202.182   2
  -1 -13  17 1230.00 221.660   3
  -1  13  17 1408.88 253.747   2
  -1 -13  18 1816.93 276.079   3
  -1  13  18 1068.30 228.239   2
   1  13  18 1735.92 236.780   2
   1  13  19-46.9194 82.5416   2
  -1  13  19 267.800 134.653   2
  -1  13  20 462.988 150.797   2
  -1  13  21 142.447 97.0873   2
  -1  13  22 192.828 99.2704   2
  -1 -14   0 114.565 90.4462   4
   1 -14   0 43.9198 43.1853   2
  -1 -14   0 160.755 91.9613   3
  -1 -14   1 50524.2 1172.62   4
  -1 -14  -1 49465.5 1036.43   3
   1 -14   1 49142.0 1088.80   2
  -1 -14   1 49089.0 1066.35   3
  -1 -14  -1 52708.3 1164.15   4
   1 -14  -1 46891.4 1025.26   2
   1 -14   2 7137.45 426.611   2
  -1 -14  -2 8443.32 423.069   3
  -1 -14   2 8155.78 447.509   3
  -1  14   2 7736.94 373.229   3
   1 -14  -2 7448.24 402.803   2
  -1 -14  -2 7992.86 448.257   4
  -1 -14   3 14427.4 602.063   3
  -1 -14  -3 13968.8 579.522   4
  -1 -14  -3 13995.4 529.859   3
   1 -14  -3 13361.0 531.780   2
   1 -14   3 13401.0 597.174   2
   1 -14  -4 12378.0 389.131   4
   1 -14  -4 11311.3 481.950   2
  -1 -14  -4 12329.6 527.920   4
  -1 -14  -4 12170.8 485.280   3
  -1 -14   4 12272.5 569.821   3
  -1 -14  -5 711.589 125.773   4
  -1 -14   5 792.907 149.473   3
  -1 -14  -5 658.520 113.782   3
   1 -14  -5 622.066 118.446   2
  -1 -14  -6 631.378 112.078   3
  -1 -14  -6 541.691 107.897   4
   1 -14  -6 548.483 109.148   2
  -1 -14   6 638.588 143.446   3
  -1 -14   7 5524.36 401.420   3
  -1 -14  -7 5759.45 317.769   3
   1 -14  -7 5445.72 330.078   2
  -1 -14   8 10083.3 547.098   3
  -1 -14  -8 10220.3 414.069   3
  -1 -14  -9 8728.16 374.199   3
  -1 -14   9 8868.41 524.525   3
  -1 -14 -10 9088.95 367.883   3
  -1 -14  10 8450.56 518.926   3
  -1 -14 -11 383.277 81.5309   3
  -1 -14  11 333.381 118.411   3
  -1 -14  12 14629.8 707.871   3
  -1 -14  13 13564.1 693.766   3
  -1 -14  14 1416.46 233.008   3
  -1 -14  15 23237.3 936.024   3
  -1 -14  16 1519.56 250.217   3
  -1  14  18 13091.1 784.187   2
  -1  14  19 649.129 193.881   2
  -1  14  20 2189.77 329.457   2
  -1  14  21 1042.50 243.619   2
  -1 -15   0 81.2999 83.2610   3
  -1 -15   0 51.0408 71.7955   4
  -1 -15  -1 5576.01 392.718   4
  -1 -15  -1 5455.43 364.993   3
  -1 -15   1 6439.91 412.730   3
  -1 -15  -2 18105.4 692.482   4
  -1 -15   2 19824.0 724.769   3
  -1 -15  -2 19799.7 680.218   3
  -1 -15   3 1858.58 232.614   3
  -1 -15  -3 2071.25 225.941   3
  -1 -15  -4 3998.09 298.045   3
  -1 -15   4 3624.27 323.031   3
  -1 -15  -5 4413.19 307.364   3
  -1 -15   5 4016.84 346.336   3
  -1 -15   6 2493.52 277.114   3
  -1 -15  -6 2478.59 225.956   3
  -1 -15  -7 503.757 102.014   3
  -1 -15   7 623.799 148.087   3
  -1 -15   8 881.616 180.368   3
  -1 -15  -8 1182.76 151.762   3
  -1 -15   9 175.883 94.2942   3
  -1 -15  -9 106.298 54.4426   3
  -1 -15 -10 2009.78 184.358   3
  -1 -15  10 2352.54 286.994   3
  -1 -15  11-6.02278 66.4214   3
  -1 -15  12-0.56710 66.4746   3
  -1 -15  13 155.696 105.028   3
  -1 -15  14 5714.61 476.251   3
  -1 -16   0 239.896 117.406   3
  -1 -16  -1 38112.8 1001.37   3
  -1 -16   1 37693.1 1028.26   3
  -1 -16  -2 2119.07 243.496   3
  -1 -16   2 1901.97 240.737   3
  -1 -16  -3 18930.8 685.278   3
  -1 -16   3 18050.6 733.387   3
  -1 -16  -4 277.872 101.277   3
  -1 -16   4 170.085 83.5759   3
  -1 -16  -5 1383.99 182.708   3
  -1 -16   5 1352.44 213.099   3
  -1 -16   6-107.120 86.4631   3
  -1 -16  -6 113.585 66.5205   3
  -1 -16   7 1522.25 234.281   3
  -1 -16  -7 1410.29 176.160   3
  -1 -16  -8 22.0548 32.4829   3
  -1 -16   8 40.8702 59.5203   3
  -1 -16  -9 7977.07 391.368   3
  -1 -16   9 7739.51 525.830   3
  -1 -16  10 672.324 172.085   3
  -1 -16  11 4265.89 406.144   3
  -1 -16  12 139.340 109.534   3
  -1 -17   0-34.5395 50.6031   3
  -1 -17  -1 715.115 149.943   3
  -1 -17   1 604.706 146.017   3
  -1 -17  -2 4433.55 351.809   3
  -1 -17   2 4735.62 388.681   3
  -1 -17   3-58.8171 80.2825   3
  -1 -17  -3 157.447 70.3998   3
  -1 -17   4 105.647 88.6433   3
  -1 -17  -4-36.9561 63.8336   3
  -1 -17  -5 944.410 158.986   3
  -1 -17   5 1132.81 205.867   3
  -1 -17   6 705.498 160.971   3
  -1 -17  -6 829.497 150.054   3
  -1 -17   7-56.6806 81.8283   3
  -1 -17  -7-32.6569 44.9285   3
  -1 -17   8 139.134 70.6694   3
  -1 -17   9 477.249 143.993   3
  -1 -18   0-170.842 95.4414   3
  -1 -18  -1 1315.29 206.926   3
  -1 -18   1 1578.76 228.525   3
  -1 -18   2-36.2049 84.9112   3
  -1 -18  -2 356.916 118.987   3
  -1 -18  -3 492.747 133.730   3
  -1 -18   3 340.287 121.752   3
  -1 -18   4 162.435 76.7904   3
  -1 -18  -4 19.5390 70.2932   3
  -1 -18   5 8125.84 547.191   3
  -1 -18  -5 8446.65 477.973   3
  -1 -18   6-2.99911 84.5042   3
  -1 -19   0-103.192 90.2662   3
  -1 -19   1 822.802 175.600   3
  -1 -19  -1 463.672 132.752   3
  -1 -19  -2 141.014 69.3659   3
  -1 -19   2 146.633 64.4780   3
  -1 -19   3 3346.37 358.485   3
  -1 -19  -3 3436.24 330.466   3
  -1 -19  -4 669.552 150.188   3
  -2   0   0 331788. 2063.41   4
  -2   0   0 311397. 1762.01   1
  -2   0   1-0.37845 35.0407   4
  -2   0  -1 22.0119 32.3895   1
   2   0  -1 3.08029 30.2482   2
  -2   0   2 277537. 1865.87   4
   2   0  -2 283649. 1758.02   2
   2   0  -3 8.80558 32.5788   2
   2   0   3 69.0280 52.5334   1
  -2   0   3-15.7854 35.9309   4
  -2   0   3-3.54905 35.2268   2
   2   0   4 211197. 1639.28   1
  -2   0   4 211722. 1637.97   2
   2   0  -4 210243. 1487.74   2
  -2   0   4 207816. 1644.79   4
  -2   0   5-17.8858 41.6045   2
   2   0   5-12.7230 40.3765   1
  -2   0   5 2.16492 35.9462   4
   2   0  -5-1.64612 37.1696   2
  -2   0   6 11132.1 385.027   4
   2   0   6 11946.3 416.041   1
  -2   0   6 11236.0 396.139   2
   2   0  -6 11352.4 357.244   2
  -2   0   7 39.3957 59.5948   2
  -2   0   7-11.7956 44.2813   4
   2   0  -7 7.36375 37.5197   2
   2   0   7-43.6186 64.2873   1
  -2   0   8 10809.6 404.901   2
   2   0   8 9647.66 405.681   1
   2   0   9 37.1437 63.2047   1
  -2   0   9-46.9598 55.7129   2
   2   0  10 114759. 1499.92   1
  -2   0  10 117354. 1419.54   2
  -2   0  10 114847. 992.910   3
   2   0  11 122.373 84.8079   1
  -2   0  11-1.70435 24.3445   3
  -2   0  11 62.8438 61.7881   2
  -2   0  12 21560.0 646.424   2
   2   0  12 22264.0 698.875   1
  -2   0  12 21279.0 434.178   3
   2   0  13 14.0774 58.9773   1
  -2   0  13 33.2531 65.9855   2
  -2   0  13 39.7201 33.9262   3
  -2   0  14 59438.6 1135.42   2
   2   0  14 59721.2 1221.07   1
  -2   0  14 59083.5 761.158   3
  -2   0  15 363.704 139.249   2
   2   0  15 208.017 123.938   1
  -2   0  15 62.4468 41.3036   3
   2   0  16 165530. 2151.31   1
  -2   0  16 168028. 2036.07   2
  -2   0  16 164524. 1346.19   3
  -2   0 -17 5.10885 41.0519   3
  -2   0  17 7.35255 31.7749   3
   2   0  18 6692.32 462.913   1
  -2   0  18 6814.17 294.395   3
  -2   0 -18 6308.58 341.188   3
  -2   0  18 6961.22 435.472   2
  -2   0 -19 9.38450 35.2930   3
   2   0  19 133.170 87.7019   1
  -2   0  19-10.8162 28.9792   3
  -2   0  19-87.5768 96.7088   2
  -2   0  20 364.738 78.6317   3
   2   0  20 368.584 129.366   1
  -2   0 -20 385.547 90.3917   3
  -2   0  20 229.318 90.9559   2
  -2   0 -21 19.0044 35.4277   3
   2   0  21-87.5632 87.2183   1
  -2   0  21 24.2274 38.9166   3
  -2   0  21-43.9919 62.0352   2
   2   0  22 8674.52 570.138   1
  -2   0  22 8376.81 544.122   2
   2   0  23 53.4679 81.5284   1
  -2   0  23 78.1051 83.5995   2
   2   0  24 12638.2 721.228   1
  -2   0  24 12052.3 680.268   2
   2   0  25 78.4098 100.302   1
  -2   0  25 314.609 157.374   2
  -2   0  26 18909.2 898.483   2
   2   0  26 19170.5 915.957   1
   2   0  27 182.517 115.849   1
   2   0  28 638.125 188.294   1
  -2  -1   0 134947. 1346.85   4
  -2  -1   0 126882. 1096.69   1
  -2  -1  -1 678.922 97.1700   4
  -2  -1   1 773.744 80.6740   1
  -2  -1   1 633.251 98.0843   4
  -2  -1  -1 743.879 90.4069   1
   2  -1  -1 643.416 88.5548   2
   2   1  -1 775.413 90.9058   2
   2   1   1 846.325 92.9010   1
   2   1   2 13183.3 374.730   1
  -2  -1   2 12779.3 418.849   4
  -2   1   2 13282.4 395.702   4
   2   1  -2 12801.6 345.958   2
   2  -1  -2 12833.6 399.789   2
  -2  -1  -2 13307.9 387.074   1
  -2  -1   2 13236.1 320.650   1
   2  -1  -3 9933.38 340.896   4
   2   1   3 10119.2 344.485   1
   2   1  -3 9715.19 298.267   2
   2  -1  -3 9515.26 341.774   2
  -2  -1   3 10399.5 336.530   2
  -2  -1   3 10101.3 372.701   4
  -2   1   3 10257.0 347.076   4
  -2  -1   4 7188.56 315.358   4
   2   1   4 7146.05 301.164   1
   2   1  -4 7369.64 263.522   2
  -2  -1   4 7802.71 295.073   2
   2  -1  -4 6825.46 273.272   4
  -2   1   4 7540.31 301.600   4
   2  -1  -4 6954.96 294.339   2
  -2  -1   5 9148.47 361.129   4
   2   1  -5 9499.06 300.015   2
  -2  -1   5 9118.37 329.866   2
   2   1   5 9508.69 367.524   1
  -2   1   5 9666.66 344.275   4
   2  -1  -5 9377.71 338.035   2
   2  -1   5 10329.9 378.985   1
  -2   1   6 21029.2 510.099   4
  -2  -1   6 20577.5 545.934   4
  -2  -1   6 20866.3 512.768   2
   2   1   6 21412.5 568.002   1
   2   1  -6 20856.8 456.943   2
   2  -1   6 21377.4 557.600   1
   2  -1  -6 20683.7 500.708   2
  -2  -1   7 33563.7 664.763   2
  -2   1   7 33888.1 652.489   4
   2   1   7 33881.9 746.370   1
   2  -1  -7 33176.6 642.716   2
   2  -1   7 32920.4 716.774   1
   2  -1  -8 3739.85 221.335   2
  -2   1   8 3962.74 229.388   4
  -2  -1   8 3701.35 228.046   2
   2   1   8 3720.22 259.476   1
   2  -1   8 3679.08 245.864   1
  -2  -1   9 1827.44 168.260   2
   2   1   9 1695.42 183.239   1
  -2   1   9 1918.65 160.611   4
   2  -1   9 1595.84 170.182   1
   2  -1  10 2748.29 229.847   1
  -2  -1  10 3015.65 223.589   2
  -2  -1  10 2875.21 169.423   3
   2   1  10 2708.33 235.269   1
   2  -1  11 2427.24 222.336   1
  -2  -1  11 2207.72 149.852   3
  -2  -1  11 2454.40 208.668   2
  -2   1  11 2210.57 129.295   3
   2   1  11 2057.48 214.234   1
  -2  -1  12 20428.2 456.331   3
   2   1  12 21506.1 695.677   1
  -2  -1  12 20302.1 610.630   2
  -2   1  12 21111.4 401.798   3
  -2   1  12 20674.6 645.805   2
   2  -1  12 20986.2 668.462   1
  -2  -1  13 1003.15 105.610   3
   2   1  13 995.175 162.842   1
  -2   1  13 1258.87 165.146   2
  -2   1  13 1024.90 91.5940   3
   2  -1  13 1025.47 155.249   1
  -2  -1  13 967.897 141.801   2
  -2   1  14 317.880 91.3899   2
   2  -1  14 350.742 102.088   1
  -2  -1  14 188.289 48.3385   3
  -2   1  14 227.229 47.0568   3
  -2  -1  14 337.456 99.7582   2
   2   1  14 365.723 121.731   1
  -2   1  15 30935.6 868.450   2
   2  -1  15 30922.9 886.837   1
  -2  -1  15 30595.0 827.304   2
  -2  -1  15 30531.0 607.007   3
  -2   1  15 30591.5 518.540   3
   2   1  15 31070.8 915.638   1
  -2   1 -15 30354.9 740.333   3
  -2  -1  16 26685.9 796.973   2
  -2   1  16 26127.0 827.149   2
  -2  -1  16 25991.5 573.251   3
  -2   1  16 26260.2 499.479   3
   2   1  16 26205.2 873.114   1
  -2   1 -16 26890.2 702.009   3
   2  -1  16 26935.3 851.789   1
  -2  -1  17 15545.5 456.869   3
   2  -1  17 14397.1 639.741   1
  -2  -1  17 15248.1 623.464   2
   2   1  17 15429.4 686.423   1
  -2   1 -17 15183.6 533.723   3
  -2   1  17 15257.9 646.080   2
  -2   1  17 14850.3 386.951   3
  -2   1 -18-45.3788 47.6137   3
  -2  -1 -18-21.6123 54.1753   3
  -2   1  18-21.8034 31.8988   3
  -2  -1  18-33.0114 43.0707   3
  -2   1  18 18.2680 71.3637   2
   2   1  18 175.798 94.9624   1
   2  -1  18-29.5584 67.3097   1
  -2  -1  18 175.870 92.0263   2
   2  -1  19 16096.8 715.980   1
   2   1  19 16386.5 750.306   1
  -2  -1  19 17007.6 505.466   3
  -2   1 -19 15986.5 556.454   3
  -2   1  19 17388.3 443.600   3
  -2  -1 -19 16214.8 534.419   3
  -2  -1  19 16050.1 683.787   2
  -2   1  19 16982.1 720.688   2
  -2  -1 -20 229.265 65.6152   3
  -2   1  20 65.7097 71.6565   2
   2   1  20 76.6781 85.5264   1
  -2   1  20 116.538 50.4530   3
  -2  -1  20 77.3461 51.6975   3
   2  -1  20 190.147 107.964   1
  -2   1 -20 268.453 76.9572   3
  -2  -1  20 241.279 114.117   2
  -2   1  21 354.275 127.722   2
  -2  -1  21 344.576 83.5255   3
   2   1  21 316.553 123.338   1
  -2  -1 -21 286.190 74.0774   3
   2  -1  21 436.823 135.258   1
  -2  -1  21 151.612 71.4674   2
  -2  -1  22 193.166 70.3312   3
   2  -1  22 317.427 114.980   1
  -2  -1 -22 347.134 81.3518   3
  -2  -1  22 409.845 130.257   2
   2   1  22 276.713 110.945   1
  -2   1  22 488.991 154.558   2
   2  -1  23 1223.21 228.164   1
   2   1  23 1094.85 216.573   1
  -2   1  23 1098.68 217.147   2
  -2  -1  23 1289.87 224.333   2
  -2  -1  24 82.0349 83.8280   2
   2  -1  24-83.4729 92.9359   1
  -2   1  24 147.285 105.558   2
  -2  -1  25 2533.30 316.934   2
  -2   1  25 3780.16 403.771   2
   2   1  25 2762.64 351.231   1
   2  -1  25 2969.64 353.937   1
   2  -1  26 232.065 123.306   1
   2   1  26 221.559 131.710   1
  -2  -1  26 402.811 141.405   2
  -2   1  26 309.002 146.537   2
   2   1  27 202.998 131.804   1
   2  -1  27 108.897 87.1012   1
   2  -1  28 432.822 138.911   1
   2   1  28 373.598 161.791   1
   2  -1  29 3014.67 372.700   1
   2   2   0 34955.9 554.040   1
  -2  -2   0 34544.1 703.375   4
   2   2   1 474.826 75.0416   1
  -2  -2  -1 986.811 122.514   4
   2  -2  -1 688.360 92.6364   4
  -2  -2   1 577.591 96.3581   4
   2   2  -1 504.022 67.2721   2
   2  -2  -1 390.903 79.0268   2
   2   2  -1 519.172 66.8445   1
  -2  -2   2 7795.50 338.710   4
   2  -2  -2 7853.64 298.174   4
  -2  -2  -2 7342.66 327.831   4
   2   2   2 7315.02 282.356   1
   2   2  -2 7119.22 233.121   2
  -2  -2   2 7265.95 225.984   1
   2  -2  -2 7361.33 319.332   2
   2  -2  -3 9831.04 332.247   4
  -2  -2   3 10009.4 251.702   1
  -2  -2   3 9686.65 377.802   4
  -2   2   3 9719.08 325.270   4
   2   2   3 9784.23 347.416   1
   2  -2  -3 9353.85 357.607   2
  -2  -2   3 9602.99 305.713   2
   2   2  -3 9430.65 269.907   2
   2  -2  -4 11474.1 345.343   4
   2   2  -4 11334.5 299.220   2
  -2  -2   4 11950.5 423.788   4
   2  -2  -4 11384.0 394.733   2
  -2  -2   4 11522.1 342.750   2
   2   2   4 12266.7 400.168   1
  -2  -2   4 11302.7 249.719   1
  -2   2   4 11674.8 355.027   4
   2  -2  -5 1007.33 120.855   2
   2   2   5 914.756 128.631   4
  -2  -2   5 1004.81 133.238   4
   2   2  -5 937.054 95.5876   2
   2   2   5 1114.87 126.543   1
  -2   2   5 945.052 105.136   4
  -2  -2   5 1043.62 108.409   2
  -2  -2   5 1041.71 72.6224   1
   2  -2  -6 5954.23 281.538   2
  -2  -2   6 5911.57 263.686   2
  -2   2   6 6276.22 266.976   4
   2   2   6 6127.51 321.236   4
   2  -2  -7 3366.82 216.301   2
  -2  -2   7 3395.73 207.597   2
  -2   2   7 3540.83 202.272   4
  -2  -2   8 7953.81 324.561   2
   2  -2  -8 7686.77 328.097   2
   2  -2   8 7051.61 345.868   1
  -2   2   8 8081.94 311.698   4
  -2   2   9 11677.7 378.471   4
  -2  -2   9 11313.1 343.393   3
   2  -2  -9 10869.9 395.800   2
  -2  -2   9 11217.2 400.504   2
   2  -2   9 11208.9 442.054   1
  -2   2  10 6260.14 285.551   4
  -2  -2  10 6558.90 318.971   2
  -2  -2  10 6788.03 273.005   3
   2  -2  10 6364.23 347.694   1
  -2  -2  11 39044.7 658.652   3
  -2  -2  11 38527.0 793.542   2
  -2   2  11 38821.3 498.719   3
   2  -2  11 38635.4 876.733   1
  -2  -2  12 2901.55 187.326   3
  -2  -2  12 2915.68 231.565   2
  -2   2  12 3066.67 260.319   2
   2  -2  12 2809.18 247.975   1
  -2   2  12 3070.32 139.544   3
  -2   2  13 14963.9 310.590   3
  -2   2  13 14708.7 579.435   2
   2  -2  13 14368.4 568.136   1
  -2  -2  13 14049.0 412.188   3
  -2  -2  13 14109.6 519.731   2
   2  -2  14 2042.83 223.968   1
  -2  -2  14 1714.27 150.786   3
  -2   2  14 1966.66 118.021   3
  -2   2  14 1986.62 222.050   2
  -2  -2  14 1824.48 194.989   2
  -2   2 -14 2161.62 200.510   3
   2  -2  15 13379.9 580.954   1
  -2  -2  15 13286.5 542.418   2
  -2  -2  15 13652.3 429.862   3
  -2   2  15 14200.3 602.539   2
  -2   2  15 14004.1 316.656   3
  -2   2 -15 14165.2 511.012   3
  -2  -2  16 43151.3 1005.36   2
  -2  -2  16 43301.9 782.470   3
  -2   2  16 42786.6 1072.20   2
  -2   2  16 45136.2 588.122   3
  -2   2 -16 43873.7 912.210   3
   2  -2  16 43414.9 1064.94   1
  -2  -2  17 14523.3 603.121   2
  -2   2  17 13585.6 625.138   2
  -2  -2  17 13647.9 452.399   3
  -2   2  17 13578.3 333.486   3
  -2   2 -17 14200.4 523.618   3
   2  -2  17 13737.3 622.080   1
  -2   2  18 206.536 44.2722   3
  -2   2 -18 47.8363 39.5920   3
   2  -2  18 187.430 92.6092   1
  -2  -2  18 254.510 73.3165   3
  -2   2  18 273.669 122.318   2
  -2  -2 -18 138.217 58.1762   3
   2   2  18 127.448 80.5937   1
  -2  -2  18 237.074 106.547   2
   2   2  19 15095.4 726.769   1
  -2  -2  19 15600.4 663.838   2
  -2   2  19 16276.9 724.605   2
  -2  -2  19 15870.7 519.247   3
  -2  -2 -19 16103.9 521.097   3
   2  -2  19 16055.1 708.435   1
  -2  -2  20 8647.25 510.300   2
  -2   2  20 7981.95 520.175   2
  -2  -2  20 8007.64 377.801   3
  -2  -2 -20 7970.46 366.328   3
   2   2  20 8279.88 553.130   1
   2  -2  20 7802.50 501.485   1
   2  -2  21 12104.6 638.977   1
  -2  -2  21 12584.3 627.288   2
  -2   2  21 12907.5 675.334   2
  -2  -2 -21 12969.8 467.446   3
  -2  -2  21 12761.6 491.660   3
   2   2  21 11879.9 673.975   1
   2   2  22 214.242 116.852   1
   2  -2  22 364.232 137.025   1
  -2  -2  22 94.7045 57.1975   3
  -2   2  22 262.181 126.148   2
  -2  -2  22 373.454 132.221   2
  -2   2  23 12033.3 694.554   2
   2   2  23 12569.1 725.423   1
  -2  -2  23 11935.0 502.129   3
  -2  -2  23 12738.4 672.761   2
   2  -2  23 12868.6 689.368   1
   2  -2  24-20.8574 65.1749   1
  -2   2  24 200.217 114.881   2
   2   2  24 80.2280 87.0636   1
  -2  -2  24 220.089 113.843   2
  -2  -2  25 14324.6 746.029   2
  -2   2  25 15580.6 821.580   2
   2   2  25 14607.6 813.605   1
   2  -2  25 16255.1 807.099   1
   2  -2  26 663.255 177.207   1
  -2  -2  26 945.435 211.161   2
   2   2  26 965.741 232.467   1
   2   2  27 4878.18 490.196   1
   2  -2  27 4489.11 440.621   1
   2  -2  28 32.0313 67.7591   1
  -2  -3   0 1618.72 159.285   4
   2   3   0 1587.89 120.950   1
   2   3   0 1583.19 106.461   2
   2   3  -1 3863.81 174.601   1
  -2  -3   1 4129.24 257.009   4
   2   3  -1 4024.61 159.614   2
   2  -3  -1 3986.73 215.351   4
  -2  -3  -1 3991.21 247.629   4
   2   3   1 4145.60 209.959   1
  -2  -3   2 25710.0 634.081   4
   2   3  -2 25723.0 417.568   1
   2   3  -2 23987.7 381.637   2
  -2  -3  -2 26609.1 639.966   4
   2  -3  -2 26650.6 634.795   2
   2  -3  -2 26335.5 537.347   4
  -2  -3   3 885.536 120.067   4
  -2  -3  -3 801.731 109.639   4
   2   3   3 979.525 125.916   4
   2  -3  -3 1062.58 132.988   2
   2   3  -3 840.497 76.2521   2
  -2  -3   3 958.352 93.6924   2
   2  -3  -3 852.562 101.888   4
  -2  -3   4 17426.0 401.967   2
  -2  -3   4 18476.4 545.872   4
   2  -3  -4 17978.7 514.505   2
   2  -3  -4 18208.0 427.016   4
   2   3  -4 18006.9 351.673   2
   2   3   4 18060.3 527.853   4
   2  -3  -5 10895.5 318.363   4
  -2  -3   5 10417.2 318.459   2
   2   3   5 11170.6 424.082   4
   2  -3  -5 10524.8 392.605   2
  -2   3   5 10588.4 321.088   4
   2  -3  -6 471.304 89.6563   2
   2   3   6 670.150 116.457   4
  -2   3   6 626.055 82.5686   4
  -2  -3   6 659.068 89.2397   2
  -2   3   7 6527.46 257.780   4
   2   3   7 6882.97 347.361   4
   2  -3  -7 6880.75 318.478   2
  -2  -3   7 6197.12 270.261   2
   2  -3  -8 1185.18 138.150   2
  -2  -3   8 1207.70 129.807   2
  -2  -3   8 1288.72 122.717   3
  -2   3   8 1239.87 117.993   4
   2   3   8 1194.55 145.836   4
  -2  -3   9 3130.18 195.819   3
   2  -3  -9 2996.54 215.982   2
  -2  -3   9 3113.31 207.178   2
  -2   3   9 3010.06 184.317   4
  -2   3  10 5751.73 258.473   4
  -2  -3  10 5803.39 290.980   2
  -2  -3  10 5107.78 248.343   3
  -2   3 -10 5737.76 337.575   1
   2  -3 -10 5814.37 305.510   2
  -2   3  11 17.1041 39.6703   4
  -2  -3  11 7.77836 30.2639   3
  -2  -3  11 20.3203 40.2311   2
  -2   3 -12 516.509 99.5611   3
  -2   3  12 343.596 76.8737   4
  -2  -3  12 428.376 92.1745   2
  -2   3  12 436.423 49.1748   3
  -2  -3  12 356.264 74.8670   3
  -2   3  13 446.398 113.731   2
  -2   3  13 497.877 51.5341   3
   2  -3  13 317.258 79.1777   1
  -2  -3  13 423.315 97.2795   2
  -2  -3  13 398.917 77.9586   3
  -2   3 -13 534.465 101.226   3
  -2   3 -14 130.258 59.5704   3
  -2   3  14 134.121 67.0094   2
   2  -3  14 57.9057 48.4334   1
  -2  -3  14 219.691 82.0017   2
  -2  -3  14 167.834 57.7929   3
  -2   3  14 69.3372 20.9166   3
  -2   3  15 1029.85 174.181   2
  -2   3  15 1189.19 81.4397   3
  -2  -3  15 1044.29 155.144   2
  -2   3 -15 1295.30 160.337   3
   2  -3  15 1211.25 177.671   1
  -2  -3  15 1025.23 128.695   3
  -2   3  16 10736.6 553.876   2
  -2   3 -16 11810.3 481.201   3
  -2  -3  16 11465.8 515.529   2
   2  -3  16 11350.3 544.569   1
  -2  -3  16 11476.2 425.846   3
  -2   3  16 11616.1 254.012   3
  -2   3 -17 1135.90 154.852   3
  -2   3  17 1332.14 207.092   2
  -2  -3  17 1544.33 205.740   2
  -2  -3  17 1401.61 157.772   3
  -2  -3  17 1316.41 113.488   1
  -2   3  17 1157.13 82.3714   3
   2  -3  17 1200.37 188.902   1
  -2   3  18 5313.01 409.844   2
  -2  -3  18 5109.39 368.443   2
  -2  -3  18 5749.71 246.993   1
  -2  -3  18 5507.68 316.797   3
   2  -3  18 5070.28 384.155   1
  -2  -3 -19 2897.06 217.263   3
  -2  -3  19 3598.22 316.917   2
  -2   3  19 2731.68 306.062   2
  -2  -3  19 3142.62 192.504   1
  -2  -3  19 2704.05 226.983   3
   2  -3  19 3153.38 309.073   1
  -2   3  20 2142.28 281.013   2
  -2  -3  20 2289.77 261.845   2
  -2  -3  20 2154.63 165.520   1
  -2  -3 -20 1955.06 178.586   3
   2  -3  20 1951.92 253.111   1
  -2  -3  20 2221.38 211.487   3
  -2   3  21 92.2382 98.0709   2
  -2  -3  21 111.837 48.8135   1
  -2  -3  21 66.7364 57.1497   3
  -2  -3 -21 102.111 48.0535   3
  -2  -3  21 84.3883 76.5745   2
   2  -3  21 265.569 122.409   1
   2   3  22 1991.09 288.341   1
  -2   3  22 1602.32 259.668   2
  -2  -3  22 1897.14 260.524   2
  -2  -3  22 2040.20 213.701   3
   2  -3  22 2166.69 281.788   1
  -2   3  23 2054.67 299.548   2
  -2  -3  23 1558.04 192.190   3
   2   3  23 1933.29 288.759   1
   2  -3  23 1621.98 244.610   1
  -2  -3  23 1751.23 250.577   2
  -2   3  24 380.131 161.100   2
   2   3  24 503.639 156.438   1
  -2  -3  24 116.840 59.0261   3
   2  -3  24 170.735 106.666   1
  -2  -3  24 215.699 119.000   2
  -2  -3  25 3369.04 362.144   2
  -2   3  25 3406.05 397.236   2
   2   3  25 2986.86 376.269   1
   2  -3  25 3015.55 346.722   1
  -2  -3  26 3379.52 369.958   2
   2   3  26 3543.53 418.780   1
   2   3  27 506.631 169.960   1
  -2  -4   0 43384.0 849.511   4
   2   4   0 43730.5 443.489   2
  -2  -4  -1 3723.16 243.376   4
   2   4   1 3940.56 244.972   4
  -2  -4   1 4127.57 261.876   4
   2   4  -1 3826.70 128.204   2
   2   4   2 125426. 1392.69   4
  -2  -4   2 122365. 1424.89   4
   2   4  -2 120593. 932.474   1
   2   4  -2 121984. 736.344   2
   2  -4  -2 124939. 1436.30   2
  -2  -4  -2 120458. 1392.34   4
   2  -4  -2 123990. 1150.41   4
   2   4  -3 90659.5 723.738   1
  -2  -4   3 88662.3 1227.89   4
   2   4   3 89670.5 1186.07   4
   2  -4  -3 90397.8 1205.89   2
  -2  -4   3 89968.4 819.858   2
  -2  -4  -3 89078.4 1203.42   4
   2  -4  -3 89845.6 946.300   4
   2   4   4 59833.4 984.740   4
  -2  -4   4 61490.9 705.664   2
  -2  -4  -4 60066.5 998.519   4
  -2  -4   4 60156.3 1018.28   4
   2  -4  -4 59905.2 983.966   2
   2  -4  -4 61359.8 759.785   4
  -2  -4   5 419.968 67.4618   2
   2  -4  -5 403.331 66.9386   4
   2   4   5 302.560 77.1004   4
   2  -4  -5 519.019 103.837   2
  -2  -4   6 111900. 1053.47   2
   2  -4  -6 114853. 1344.41   2
   2   4   6 114604. 1391.27   4
  -2   4   7 77068.7 822.219   4
   2   4   7 77359.3 1165.41   4
  -2  -4   7 77384.9 959.202   3
  -2  -4   7 75059.0 904.718   2
   2  -4  -7 76581.1 1107.68   2
  -2  -4   8 171140. 1414.31   2
  -2  -4   8 171118. 1447.22   3
  -2   4   8 172822. 1241.84   4
   2   4   8 166928. 1750.72   4
   2  -4  -8 170624. 1637.48   2
  -2  -4   9 4036.08 231.920   2
  -2  -4   9 4428.32 236.872   3
  -2   4   9 3856.07 191.605   4
   2  -4  -9 4428.38 266.669   2
   2   4   9 4108.68 282.401   4
  -2   4  10 29921.2 548.792   4
   2   4  10 30428.5 783.270   4
  -2  -4  10 29492.6 621.977   3
  -2   4 -10 28508.9 765.970   1
  -2  -4  10 29050.4 641.299   2
  -2   4 -10 30363.7 725.856   3
   2  -4 -10 29347.5 700.628   2
  -2   4 -11 4773.30 323.532   1
  -2  -4  11 5329.70 285.537   2
  -2  -4  11 5463.59 274.998   3
  -2   4  11 5417.96 240.923   4
  -2   4 -11 5771.04 320.364   3
  -2   4  12 33621.3 613.474   4
  -2   4  12 33416.6 348.508   3
  -2  -4  12 32937.8 683.685   3
  -2   4  12 33674.2 899.890   2
  -2   4 -12 34571.8 798.034   3
  -2  -4  12 33542.6 747.617   2
  -2   4  13 136.397 97.1355   2
  -2   4  13 172.654 53.4275   4
  -2  -4  13 213.672 81.5491   2
  -2  -4  13 187.251 59.6060   3
  -2   4  13 165.979 24.5895   3
  -2   4 -13 214.333 78.7626   3
  -2  -4  14 37602.1 771.561   3
  -2   4  14 36308.3 981.871   2
  -2   4  14 37428.8 338.002   3
  -2   4 -14 38675.3 863.915   3
  -2   4  14 37674.0 690.647   4
  -2  -4  14 36478.9 842.200   2
  -2   4  15 13294.3 423.194   4
  -2  -4  15 14146.1 545.532   2
  -2  -4  15 14949.8 495.356   3
  -2   4 -15 15062.6 548.007   3
  -2   4  15 14440.5 634.661   2
  -2   4  15 13759.0 188.930   3
  -2  -4  16 8815.68 445.653   2
  -2   4  16 8770.07 508.723   2
  -2  -4  16 8360.30 379.587   3
  -2   4  17 7083.55 470.024   2
  -2  -4  17 6730.10 356.256   3
  -2  -4  17 7198.24 416.979   2
  -2  -4  17 6756.88 195.774   1
  -2  -4  18 21333.1 737.484   2
  -2   4  18 19422.8 797.917   2
  -2  -4  18 20421.6 637.353   3
  -2  -4  18 20160.0 367.557   1
  -2   4  19 729.787 168.624   2
  -2  -4  19 713.907 124.104   3
  -2  -4  19 437.249 62.5942   1
  -2  -4  19 488.095 126.591   2
  -2  -4  20 20412.3 763.833   2
  -2   4  20 20216.0 856.891   2
  -2  -4  20 19708.3 655.333   3
  -2  -4  20 19951.7 411.542   1
  -2  -4 -20 19897.1 547.001   3
  -2   4  21 1149.98 219.508   2
  -2  -4  21 1122.20 162.057   3
  -2  -4  21 1091.20 191.119   2
  -2   4  22 7061.53 532.384   2
  -2  -4  22 6717.52 463.231   2
  -2  -4  22 6570.54 398.413   3
  -2   4  23 150.736 118.993   2
  -2  -4  23 58.8147 53.3318   3
  -2  -4  23 234.223 122.148   2
  -2  -4  24 11066.7 624.768   2
  -2   4  24 10782.4 690.221   2
  -2  -4  24 10513.6 532.325   3
  -2  -4  25 4898.86 428.625   2
   2   4  25 4748.94 481.704   1
  -2   4  25 4795.53 476.638   2
  -2  -4  26 5379.34 458.175   2
   2   4  26 5380.52 519.269   1
  -2  -5   0 31975.5 747.569   4
   2   5   0 30116.2 252.884   2
  -2  -5   1 56982.5 1001.76   4
  -2  -5  -1 55326.9 984.295   4
   2   5   1 53705.1 390.834   2
   2  -5  -1 55715.0 1011.49   2
  -2  -5   2 38347.6 828.703   4
  -2  -5  -2 39158.9 815.245   4
   2  -5  -2 37987.9 822.820   2
   2   5   2 37815.2 776.954   4
   2   5   3 69.1477 61.9484   4
   2  -5  -3 24.4604 31.6342   4
  -2  -5   3 65.7377 60.6461   4
  -2  -5  -3-7.52262 50.1308   4
  -2  -5   3 55.5465 29.2065   2
   2  -5  -3 201.221 75.0889   2
   2   5   4 50040.9 907.220   4
   2  -5  -4 52726.3 952.434   2
   2   5  -4 51912.9 510.347   1
  -2  -5   4 51743.9 607.491   2
  -2  -5  -4 52484.7 947.932   4
   2  -5  -4 51737.6 682.421   4
   2   5   5 9273.37 401.656   4
   2  -5  -5 10084.8 417.058   2
  -2  -5   5 9636.59 280.029   2
   2  -5  -5 10039.5 287.235   4
   2   5  -5 9595.24 175.830   1
   2   5   6 79326.9 1178.49   4
   2  -5  -6 82314.8 1175.22   2
  -2  -5   6 79873.6 857.259   2
   2   5   7 32064.8 761.329   4
  -2  -5   7 32597.3 576.469   2
   2  -5  -7 31935.2 737.944   2
  -2  -5   7 32698.9 657.143   3
  -2   5  -7 31614.0 716.399   3
  -2  -5   8 67705.9 958.183   3
   2   5   8 70742.7 1138.02   4
  -2  -5   8 69529.1 878.812   2
  -2   5  -8 69430.1 1076.79   3
   2  -5  -8 70289.7 1094.55   2
   2  -5  -9 4917.53 292.577   2
  -2  -5   9 4925.21 247.121   2
   2   5   9 5143.61 315.886   4
  -2  -5   9 4979.76 262.483   3
  -2   5  -9 4934.39 318.487   1
  -2   5  -9 5289.11 304.597   3
  -2  -5  10 1718.31 162.249   3
   2  -5 -10 1772.35 178.205   2
  -2  -5  10 1961.62 168.931   2
  -2   5 -10 1560.71 183.816   1
  -2   5 -10 2338.77 205.678   3
   2   5  10 1794.77 190.861   4
  -2   5  10 1614.15 112.618   4
  -2  -5  11 9384.40 374.243   2
  -2   5  11 9080.97 474.734   2
   2  -5 -11 9075.95 407.445   2
   2   5  11 9643.66 447.495   4
  -2   5 -11 9979.96 429.179   3
  -2   5 -11 9295.41 455.781   1
  -2  -5  11 9383.45 376.696   3
  -2   5  11 9180.21 275.954   4
  -2   5 -12 176.838 65.7326   3
   2   5  12 304.599 83.8070   4
  -2   5  12 249.373 52.7722   4
  -2   5  12 223.767 22.5103   3
  -2   5 -12 353.898 95.5924   1
  -2  -5  12 306.133 84.6679   2
  -2  -5  12 191.794 64.5603   3
  -2   5  12 114.973 80.9127   2
   2   5  13 217.704 82.4068   4
  -2   5  13 272.168 111.369   2
  -2   5  13 286.047 57.1371   4
  -2  -5  13 223.867 73.2947   2
  -2  -5  13 130.563 59.8777   3
  -2   5 -13 263.914 73.7640   3
  -2   5 -14 720.610 124.668   3
  -2   5  14 883.288 98.3658   4
  -2   5  14 667.189 146.271   2
   2   5  14 1014.75 163.743   4
  -2  -5  14 930.142 140.048   2
  -2  -5  14 825.720 123.344   3
  -2   5  15 265.889 105.250   2
  -2   5  15 104.956 43.5385   4
  -2  -5  15 113.240 62.3124   2
  -2  -5  15 177.445 65.2900   3
  -2   5  16 720.015 162.652   2
  -2   5  16 722.838 97.2587   4
  -2  -5  16 827.965 131.014   3
  -2  -5  16 672.153 137.383   2
  -2   5  17 338.225 114.837   2
  -2  -5  17 452.107 111.496   2
  -2   5  17 475.593 84.5027   4
  -2  -5  17 524.900 114.582   3
  -2  -5  18 1109.43 157.386   3
  -2   5  18 757.439 106.085   4
  -2   5  18 695.676 162.197   2
  -2  -5  18 818.847 150.736   2
  -2  -5  19 1285.77 173.501   3
  -2   5  19 1366.77 221.872   2
  -2  -5  19 1496.05 211.129   2
  -2  -5 -20 565.518 95.8474   3
  -2  -5  20 735.189 137.047   3
  -2   5  20 548.034 156.145   2
  -2  -5  20 775.970 159.275   2
  -2  -5  21 16.3921 56.7015   3
  -2   5  21 63.0374 100.793   2
  -2  -5  21 40.4204 75.8118   2
  -2   5  22 11.4073 74.3262   2
  -2  -5  22 18.6590 55.7307   2
  -2  -5  22 45.3436 60.2565   3
  -2  -5  23 107.906 69.6655   3
  -2   5  23 240.698 132.620   2
  -2  -5  23 116.657 62.6137   2
  -2   5  24 1208.92 243.723   2
  -2  -5  24 1648.35 221.561   3
  -2  -5  24 1795.03 254.486   2
  -2   5  25 1792.64 299.460   2
  -2  -5  25 1410.65 205.491   3
  -2  -5  25 1643.79 257.870   2
  -2  -5  26 328.119 127.839   2
  -2  -6   0 79.5988 61.1010   4
  -2  -6  -1 267.420 91.9929   4
  -2  -6   1 354.342 87.5959   4
   2  -6  -1 145.353 54.5833   2
  -2  -6   2 2449.28 219.361   4
  -2  -6  -2 2301.87 208.954   4
   2  -6  -2 2140.93 204.786   2
  -2  -6   3 21708.3 657.007   4
   2   6   3 22076.8 605.402   4
  -2  -6   3 20911.3 326.038   2
   2  -6  -3 21813.6 636.167   2
  -2   6  -3 22511.6 568.082   3
  -2  -6  -3 22048.8 630.853   4
   2   6   4 8267.40 374.725   4
   2  -6  -4 8696.24 276.424   4
  -2  -6   4 8560.68 232.794   2
   2  -6  -4 8454.90 395.663   2
  -2   6  -4 9193.88 371.510   3
  -2  -6  -4 8306.06 390.152   4
  -2   6  -5 24.7433 34.8224   3
  -2  -6   5 20.5822 24.4030   2
   2  -6  -5 18.9569 27.1355   4
  -2  -6  -5-22.7724 57.9102   4
   2   6  -5 0.54679 16.7974   1
   2   6   5-66.4308 68.2258   4
   2  -6  -5 10.5630 44.8744   2
   2   6   6 62221.3 1056.77   4
   2  -6  -6 62549.8 621.547   4
  -2  -6   6 61297.6 724.070   2
   2  -6  -6 62350.4 1064.35   2
  -2   6  -6 62183.4 1001.19   3
  -2  -6   7 71341.0 824.951   2
   2   6   7 71416.7 1140.89   4
   2  -6  -7 71701.8 1143.51   2
  -2   6  -7 68825.0 1075.64   3
  -2   6   7 70261.4 1302.65   2
  -2  -6   8 61434.3 808.165   2
   2  -6  -8 63528.6 1080.57   2
   2   6   8 62977.2 1093.05   4
  -2  -6   8 62459.7 956.428   3
  -2   6  -8 63619.8 1046.49   3
  -2   6   8 60724.0 1212.19   2
  -2   6  -8 63948.2 1141.78   1
   2   6   9 4768.31 305.905   4
  -2  -6   9 4676.19 236.897   2
   2  -6  -9 4431.86 286.117   2
  -2   6  -9 4277.43 303.107   1
  -2  -6   9 4973.43 275.593   3
  -2   6   9 4169.60 329.374   2
  -2   6  -9 4776.34 292.007   3
  -2   6   9 4544.48 153.524   3
  -2  -6  10 1874.01 160.326   2
  -2   6 -10 1693.67 195.586   1
   2   6  10 1480.42 175.077   4
   2  -6 -10 1764.71 183.504   2
  -2  -6  10 1839.22 175.214   3
  -2   6  10 1746.71 83.3220   3
  -2   6 -10 1555.08 171.853   3
  -2   6  10 1610.93 214.529   2
   2   6  11 9946.92 458.272   4
  -2  -6  11 9417.83 370.713   2
   2  -6 -11 9298.01 423.883   2
  -2   6 -11 9785.25 473.759   1
  -2   6  11 9293.01 502.829   2
  -2   6  11 8911.91 146.775   3
  -2   6 -11 9394.34 425.655   3
  -2  -6  11 9213.80 389.445   3
  -2  -6  12 12366.7 445.465   2
  -2   6 -12 11853.4 529.821   1
  -2   6  12 12514.1 592.813   2
  -2   6 -12 12114.7 491.377   3
  -2  -6  12 11630.9 451.576   3
   2   6  12 12195.8 520.033   4
  -2   6  13 18146.0 329.052   4
  -2  -6  13 18496.4 577.968   3
  -2   6  13 17464.2 715.400   2
  -2   6 -13 18204.6 669.566   1
   2   6  13 18098.6 640.446   4
  -2  -6  13 18341.4 561.282   2
  -2  -6  14 7246.23 371.509   3
  -2   6  14 7459.62 479.408   2
   2   6  14 6792.57 400.965   4
  -2  -6  14 7126.26 368.915   2
  -2   6  14 6958.78 217.076   4
  -2  -6  15 309.911 93.7796   2
   2   6  15 260.748 94.8679   4
  -2   6  15 388.823 57.5841   4
  -2   6  15 466.119 138.921   2
  -2  -6  15 420.610 103.835   3
  -2   6  16 16748.2 381.716   4
   2   6  16 16319.1 647.489   4
  -2  -6  16 16988.2 593.535   3
  -2  -6  16 16935.2 607.255   2
  -2   6  16 16234.4 730.468   2
   2   6  17 2930.78 280.978   4
  -2  -6  17 3143.29 266.127   3
  -2  -6  17 2936.07 263.869   2
  -2   6  17 2921.02 169.634   4
  -2   6  17 2994.06 323.925   2
  -2   6  18 2671.89 315.922   2
  -2  -6  18 2107.50 232.399   2
  -2  -6  18 2597.74 253.895   3
   2   6  18 2238.37 253.891   4
  -2   6  19 16332.2 782.268   2
  -2  -6  19 15596.7 644.460   2
   2   6  19 14966.9 655.780   4
  -2  -6  19 15428.2 612.161   3
  -2   6  20 1150.45 234.497   2
   2   6  20 1380.74 214.336   4
  -2  -6  20 1006.08 165.446   3
  -2  -6  20 1209.25 188.598   2
  -2   6  21 15079.5 790.296   2
  -2  -6  21 15808.3 689.525   2
  -2  -6  21 15607.4 646.827   3
   2   6  21 16109.0 706.952   4
  -2  -6  22 704.212 149.742   3
  -2  -6  22 817.065 171.876   2
  -2   6  22 838.418 210.892   2
   2   6  22 679.333 170.128   4
   2   6  23 16372.0 742.762   4
  -2   6  23 18113.6 901.854   2
  -2  -6  23 16175.1 691.059   3
  -2  -6  23 16803.8 747.948   2
  -2   6  24 578.265 196.537   2
  -2  -6  24 287.489 126.328   2
  -2  -6  25 9509.14 556.749   3
  -2  -6  25 9001.90 573.018   2
  -2  -6  26 25.4646 72.8421   2
  -2   7   0 832.032 106.179   3
  -2  -7   0 1166.05 156.394   4
  -2  -7   1 6454.96 364.198   4
  -2  -7  -1 6893.29 369.713   4
  -2   7  -1 6583.23 300.463   3
  -2   7   1 6169.46 275.787   3
   2  -7  -1 6767.27 379.736   2
  -2  -7   2 5483.39 342.241   4
  -2  -7  -2 5790.83 337.792   4
   2  -7  -2 5602.56 338.748   2
  -2   7  -2 5391.01 278.377   3
  -2   7   2 5497.99 253.218   3
  -2  -7   3 23721.3 712.884   4
  -2  -7  -3 22899.6 663.346   4
   2  -7  -3 22460.2 670.397   2
  -2   7  -3 21710.4 567.605   3
  -2  -7   3 20994.9 279.844   2
  -2   7   3 22296.7 489.034   3
  -2  -7  -4 1659.33 180.913   4
   2   7   4 1754.11 75.7022   2
   2  -7  -4 1726.09 126.870   4
  -2  -7   4 1910.63 103.648   2
   2  -7  -4 1751.34 187.551   2
  -2   7   4 1613.51 129.185   3
  -2   7  -4 1676.86 164.279   3
  -2   7   5 74.2735 32.7667   3
   2  -7  -5 44.2846 26.2576   4
  -2  -7   5 41.8688 24.1187   2
  -2  -7  -5 48.8735 47.3365   4
   2   7   5 125.725 60.3433   4
  -2   7  -5 125.939 52.4815   3
   2   7   5 67.3838 26.3503   2
   2  -7  -5 177.750 80.0430   2
   2   7   6 42799.9 881.236   4
   2  -7  -6 45286.6 931.528   2
   2  -7  -6 42925.3 488.933   4
  -2  -7   6 44533.6 594.347   2
  -2   7   6 44462.0 603.366   3
  -2   7  -6 43745.7 853.598   3
   2   7   7 1188.61 151.498   4
  -2   7   7 1264.51 95.7090   3
   2  -7  -7 1357.37 163.403   2
  -2  -7   7 1476.03 119.096   2
  -2  -7   7 1446.97 154.597   3
  -2   7  -7 1289.33 155.940   3
   2   7   8 876.675 129.791   4
  -2   7  -8 570.370 106.250   3
   2  -7  -8 773.628 128.582   2
  -2   7   8 585.487 137.481   2
  -2   7   8 658.742 65.6442   3
  -2   7  -8 688.693 126.906   1
  -2  -7   8 772.054 96.0228   2
  -2  -7   8 668.868 109.169   3
  -2  -7   9 5983.22 262.310   2
   2  -7  -9 5972.23 339.854   2
  -2  -7   9 5773.28 310.828   3
   2   7   9 5571.47 330.954   4
  -2   7   9 5644.99 171.046   3
  -2   7  -9 5804.85 329.831   3
  -2   7   9 5968.89 406.308   2
  -2   7  -9 5685.02 357.483   1
  -2   7 -10 181.811 69.5107   3
  -2  -7  10 248.569 67.0286   2
   2   7  10 163.097 63.6541   4
  -2   7 -10 272.032 89.4783   1
  -2   7  10 333.763 107.707   2
  -2  -7  10 307.226 85.9260   3
   2  -7 -10 283.502 83.2273   2
  -2   7  10 193.869 28.7723   3
  -2   7 -11 32634.7 878.997   1
  -2  -7  11 32336.7 676.346   2
   2  -7 -11 33637.4 823.706   2
  -2  -7  11 32120.9 765.733   3
  -2   7  11 30872.9 945.473   2
   2   7  11 32772.0 832.999   4
   2   7  12 26194.6 757.103   4
  -2   7 -12 28570.2 837.355   1
  -2  -7  12 27286.2 715.117   3
  -2   7  12 26012.3 883.365   2
  -2  -7  12 27215.4 653.191   2
   2   7  13 1543.84 189.417   4
  -2   7  13 1784.99 245.218   2
  -2   7 -13 1649.24 208.602   1
  -2  -7  13 1545.55 176.756   3
   2   7  14 1657.96 197.245   4
  -2   7  14 1319.39 209.973   2
  -2   7 -14 1780.95 217.999   1
  -2  -7  14 1332.71 167.344   3
   2   7  15 9543.92 481.292   4
  -2  -7  15 9579.21 455.820   3
  -2   7  15 9485.94 565.826   2
  -2  -7  16 8912.20 451.137   3
  -2   7  16 8732.37 552.566   2
   2   7  16 8488.48 457.944   4
  -2  -7  17 133.351 79.9210   3
   2   7  17-21.7224 60.0091   4
  -2  -7  17 142.842 87.0050   2
  -2   7  17-53.1282 82.1161   2
   2   7  18 1215.63 188.786   4
  -2   7  18 1039.18 205.908   2
  -2  -7  18 1138.41 176.071   2
  -2  -7  18 1202.55 180.004   3
  -2  -7  19 613.160 133.705   2
   2   7  19 854.296 164.840   4
  -2   7  19 640.124 175.789   2
  -2  -7  19 836.460 156.933   3
  -2   7  20 349.607 144.178   2
   2   7  20 92.6738 62.0684   4
  -2  -7  20 155.619 90.0425   2
  -2  -7  20 265.286 88.4702   3
   2   7  21 99.6720 68.9313   4
  -2  -7  21 307.277 108.111   3
  -2  -7  21 354.971 113.720   2
  -2   7  21 421.183 153.884   2
  -2  -7  22 55.6051 67.4439   3
  -2  -7  22 98.7970 63.3848   2
  -2   7  22 297.559 140.587   2
   2   7  22 148.800 86.0870   4
  -2   7  23 13.1997 75.6426   2
  -2  -7  23-73.7263 65.2172   3
  -2  -7  23-16.5929 57.1618   2
  -2  -7  24-61.1151 72.3450   3
  -2   7  24 114.190 121.816   2
  -2  -7  24 31.8240 93.7299   2
   2   7  24 115.225 77.8136   2
  -2  -7  25 682.060 159.051   3
   2   7  25 797.266 181.441   2
  -2  -7  25 812.870 187.711   2
   2   7  26 32.2043 88.0414   2
  -2  -8   0 43367.9 968.786   4
  -2  -8   0 43012.0 782.298   3
  -2   8   0 43425.8 770.677   3
  -2  -8  -1 23144.5 701.272   4
  -2  -8   1 23297.2 716.323   4
  -2  -8   1 22718.1 578.833   3
  -2   8   1 23115.5 541.839   3
  -2   8  -1 23026.8 571.629   3
   2  -8  -1 23827.8 731.123   2
  -2  -8  -2 68106.6 1199.40   4
  -2  -8   2 67184.0 1008.38   3
  -2  -8   2 71513.2 1271.53   4
  -2   8   2 66951.0 898.496   3
  -2   8  -2 69204.9 1010.22   3
   2  -8  -2 67841.5 1219.49   2
  -2  -8  -3 2820.55 242.364   4
  -2  -8   3 2958.38 266.835   4
  -2  -8   3 2866.91 216.092   3
   2  -8  -3 2874.51 252.406   2
  -2   8   3 2988.84 183.027   3
  -2   8  -3 3227.49 226.949   3
  -2  -8   4 44071.8 443.008   2
   2  -8  -4 46006.3 986.355   2
  -2   8   4 45977.0 690.621   3
  -2   8  -4 44728.7 849.118   3
  -2  -8  -4 45119.7 950.830   4
  -2  -8   4 45773.0 847.275   3
  -2  -8  -5 1142.91 152.049   4
  -2  -8   5 1333.50 92.0638   2
   2   8   5 1146.59 71.9688   2
   2  -8  -5 1508.56 177.848   2
  -2   8   5 1144.30 108.931   3
  -2   8  -5 1165.89 144.613   3
  -2  -8   5 996.069 128.701   3
   2  -8  -5 1230.05 97.0139   4
   2  -8  -6 10543.8 227.322   4
   2   8   6 11544.0 264.687   2
  -2  -8  -6 11158.7 471.680   4
  -2  -8   6 10838.4 283.368   2
   2  -8  -6 11155.5 477.206   2
  -2  -8   6 11247.7 430.094   3
  -2   8   6 10770.6 308.644   3
  -2   8  -6 10855.2 437.675   3
  -2  -8   7 1354.01 158.542   3
   2   8   7 1242.95 95.7434   2
  -2  -8   7 1200.13 106.138   2
   2   8   7 1053.89 142.647   4
  -2   8   7 1231.94 98.0638   3
  -2   8  -7 1120.50 147.850   3
   2  -8  -7 1312.14 166.720   2
   2   8   8 20085.0 618.185   4
  -2  -8   8 20580.8 449.063   2
   2  -8  -8 21650.7 666.949   2
  -2  -8   8 19703.7 592.527   3
  -2   8   8 20600.7 368.589   3
  -2   8  -8 20422.3 622.693   3
   2   8   8 20320.2 413.886   2
   2   8   9 68.1077 51.9221   4
  -2  -8   9 92.6057 48.4117   2
  -2   8   9 4.89667 82.9824   2
   2   8   9 60.7380 42.5480   2
  -2  -8   9 31.0397 59.2756   3
  -2   8  -9 16.3452 45.1835   1
  -2   8   9 290.338 42.8056   3
   2  -8  -9 73.6107 56.2611   2
  -2   8  -9 101.037 57.1910   3
  -2  -8  10 49856.6 782.958   2
   2   8  10 50527.7 1001.94   4
   2   8  10 50784.9 748.830   2
   2  -8 -10 51182.0 1022.17   2
  -2   8  10 50944.3 447.140   3
  -2  -8  10 50071.0 978.508   3
  -2   8  10 51669.0 1252.52   2
  -2   8 -10 52265.4 1125.04   1
  -2   8 -11 21252.1 723.437   1
   2   8  11 20746.8 654.797   4
   2  -8 -11 21483.2 674.662   2
  -2  -8  11 21367.5 650.200   3
  -2   8  11 22157.5 834.815   2
   2   8  12 90243.6 1379.67   4
  -2  -8  12 89061.6 1348.67   3
  -2   8  12 90693.9 1708.32   2
  -2   8 -12 86578.3 1476.77   1
   2   8  13 9738.07 462.181   4
   2   8  13 9785.85 388.718   2
  -2  -8  13 9922.62 460.215   3
  -2   8  13 9930.03 580.094   2
  -2   8 -13 9900.92 511.915   1
   2   8  14 20610.6 685.784   4
   2   8  14 21485.1 598.482   2
  -2   8 -14 20653.7 746.803   1
  -2  -8  14 21215.7 688.105   3
  -2   8  14 19635.8 819.787   2
  -2  -8  15 764.355 142.562   3
   2   8  15 510.637 120.523   4
  -2   8  15 439.055 131.224   2
   2   8  15 700.007 120.255   2
   2   8  16 150.491 78.9619   4
  -2   8  16 298.498 132.466   2
  -2  -8  16 207.581 89.3679   3
   2   8  16 179.426 70.2409   2
   2   8  17 6730.94 378.924   2
   2   8  17 6895.14 413.681   4
  -2   8  17 6856.94 518.551   2
  -2  -8  17 6527.25 413.569   3
  -2  -8  18 11572.5 560.845   3
   2   8  18 11171.1 535.461   4
  -2   8  18 11845.2 686.477   2
  -2  -8  18 11697.9 535.454   2
   2   8  18 11684.5 516.319   2
  -2  -8  19 2032.31 238.197   2
   2   8  19 1832.14 217.214   2
   2   8  19 1803.75 220.693   4
  -2   8  19 1864.61 290.852   2
  -2  -8  19 1430.89 203.456   3
   2   8  20 9165.88 499.103   4
   2   8  20 10016.1 514.370   2
  -2   8  20 8890.00 623.544   2
  -2  -8  20 10153.6 548.971   3
  -2  -8  20 10034.8 531.654   2
  -2  -8  21 61.3793 73.0613   3
  -2   8  21 225.165 143.634   2
  -2  -8  21 96.9445 63.5488   2
   2   8  21 156.656 84.2592   2
  -2  -8  22 4063.39 359.216   2
   2   8  22 4645.09 374.801   2
  -2   8  22 4432.21 459.289   2
  -2  -8  22 3787.60 348.261   3
  -2   8  23 9234.47 673.298   2
  -2  -8  23 8593.52 540.300   3
   2   8  23 8080.82 510.587   2
  -2  -8  23 8471.18 532.641   2
  -2  -8  24 7094.96 499.493   2
  -2  -8  24 6592.25 488.985   3
   2   8  24 6617.25 476.972   2
  -2  -8  25 11476.1 648.460   2
   2   8  25 11202.9 636.080   2
  -2  -8  25 10684.6 631.197   3
   2   8  26 2415.00 313.151   2
  -2  -8  26 2514.75 315.373   3
  -2  -9   0 257.959 77.7246   4
   2  -9   0 628.753 131.092   2
  -2  -9   0 509.269 100.424   3
  -2   9   0 438.244 84.3603   3
  -2  -9   1 3940.29 309.727   4
  -2  -9  -1 3970.66 247.243   3
  -2  -9   1 4016.82 255.402   3
  -2   9   1 4045.34 234.241   3
  -2   9  -1 4115.43 251.284   3
   2  -9  -1 4178.76 316.756   2
  -2  -9  -1 4053.29 306.004   4
  -2  -9   2 5028.50 352.662   4
  -2  -9   2 5174.28 291.877   3
  -2  -9  -2 4937.86 337.833   4
  -2   9   2 5032.40 255.507   3
  -2   9  -2 5192.70 287.300   3
   2  -9  -2 4882.37 334.504   2
  -2  -9  -2 5135.90 276.901   3
  -2  -9  -3 3873.16 237.399   3
  -2  -9   3 4035.14 258.696   3
   2  -9  -3 3989.20 304.605   2
  -2   9   3 4255.50 228.337   3
  -2   9  -3 3806.32 251.999   3
  -2  -9   3 3934.02 318.850   4
  -2  -9  -3 4288.41 311.445   4
  -2  -9   4 26.3757 38.6984   3
  -2  -9  -4 17.5308 44.7921   4
   2  -9  -4 79.7879 67.3900   2
  -2  -9   4 2.25230 8.27964   2
  -2   9   4 22.5414 28.8139   3
  -2   9  -4-38.7866 39.8200   3
  -2   9   5 73.5852 33.4038   3
   2  -9  -5 123.029 37.1893   4
   2  -9  -5 134.611 69.1594   2
  -2  -9  -5 127.014 68.1702   4
  -2  -9   5 62.4141 46.2291   3
  -2   9  -5 134.076 68.8102   3
  -2  -9   5 58.0034 23.8407   2
   2  -9  -6 1432.52 79.4041   4
  -2  -9   6 1371.48 97.5506   2
   2  -9  -6 1548.81 185.367   2
  -2   9   6 1557.18 122.227   3
   2   9   6 1524.12 95.1670   2
  -2   9  -6 1596.77 173.953   3
  -2  -9   6 1358.12 161.941   3
  -2  -9  -6 1645.09 187.154   4
   2  -9  -7 2394.70 231.007   2
   2   9   7 2280.15 132.713   2
  -2  -9   7 2234.32 205.447   3
  -2   9   7 2361.30 140.450   3
  -2   9  -7 2294.43 214.222   3
  -2  -9   7 2231.30 136.315   2
  -2  -9   8 1835.28 134.249   2
   2  -9  -8 1882.58 200.179   2
   2   9   8 1905.99 132.448   2
  -2  -9   8 1878.31 194.199   3
  -2   9   8 1848.93 116.307   3
   2   9   9 786.867 91.0751   2
  -2  -9   9 733.217 93.3778   2
  -2   9   9 777.503 69.9863   3
  -2  -9   9 709.383 128.041   3
   2  -9  -9 503.106 105.680   2
   2   9  10 1057.65 111.365   2
  -2   9 -10 1170.35 174.677   1
   2   9  10 783.468 130.424   4
  -2   9  10 1008.60 69.5955   3
  -2   9  10 1065.41 178.901   2
   2  -9 -10 1097.96 159.237   2
  -2  -9  10 845.115 140.390   3
   2   9  11 60.2487 61.0469   4
  -2   9  11-98.3209 106.223   2
  -2   9 -11 8.89388 51.0316   1
  -2  -9  11-82.5530 88.3607   3
   2   9  12 16.7447 57.6066   4
  -2   9 -12 14.8891 45.3805   1
  -2   9  12 49.4768 72.4276   2
  -2  -9  12-11.5238 49.3482   3
   2   9  13 1704.13 194.412   4
  -2   9 -13 1608.26 212.048   1
  -2   9  13 2315.42 294.071   2
   2   9  13 1980.59 179.984   2
  -2  -9  13 1674.45 203.796   3
   2   9  14-64.0758 53.5554   4
  -2   9  14-39.2097 83.7050   2
   2   9  14-10.6720 44.0537   2
  -2  -9  14 145.106 83.7188   3
  -2   9  15 344.207 132.714   2
  -2  -9  15 376.049 114.674   3
   2   9  15 322.926 85.2266   4
   2   9  15 214.759 70.2002   2
   2   9  16 351.011 93.2342   4
  -2   9  16 717.322 177.821   2
  -2  -9  16 512.826 129.373   3
   2   9  16 542.555 111.488   2
   2   9  17 70.6834 58.7766   4
  -2   9  17 100.599 94.1906   2
  -2  -9  17-17.8512 52.8878   3
   2   9  17 75.0491 58.3648   2
   2   9  18 1921.84 214.622   2
   2   9  18 1990.49 223.500   4
  -2   9  18 1914.95 284.979   2
  -2  -9  18 1825.32 235.789   3
   2   9  19 1075.45 166.195   4
  -2  -9  19 1446.71 200.377   2
  -2   9  19 1187.20 231.340   2
   2   9  19 1400.84 187.608   2
  -2  -9  19 1616.92 229.334   3
  -2  -9  20 1106.99 195.556   3
  -2  -9  20 1413.45 208.820   2
  -2   9  20 1285.60 242.428   2
   2   9  20 1133.41 178.792   2
  -2  -9  21 13737.0 645.839   2
   2   9  21 13663.8 625.047   2
  -2   9  21 13683.2 802.521   2
  -2  -9  21 13863.0 675.776   3
  -2  -9  22 514.322 145.407   3
  -2   9  22 393.763 167.263   2
  -2  -9  22 309.035 109.142   2
   2   9  22 394.458 123.063   2
  -2  -9  23 382.496 130.492   3
  -2   9  23 318.551 160.412   2
  -2  -9  23 313.240 123.701   2
   2   9  23 382.911 124.147   2
  -2  -9  24 121.484 81.9329   2
   2   9  24 4.36830 78.7816   2
  -2  -9  24-58.1911 89.1964   3
  -2  -9  25 418.540 135.878   2
   2   9  25 262.737 110.095   2
   2   9  26 1719.62 264.534   2
  -2 -10   0 5624.55 378.019   4
  -2 -10   0 5912.68 315.210   3
  -2  10   0 5319.07 283.719   3
   2 -10   0 5398.24 376.880   2
  -2 -10  -1-30.5563 53.6229   4
  -2  10   1 89.1459 44.6365   3
  -2 -10   1 85.8417 51.1178   4
   2 -10  -1-47.7896 67.9825   2
  -2 -10  -1 24.0940 41.8662   3
  -2 -10   1 17.3083 51.5609   3
  -2  10  -1 105.948 52.2668   3
  -2 -10  -2 10567.5 505.644   4
  -2 -10   2 11767.1 555.420   4
  -2 -10  -2 10835.1 421.576   3
  -2 -10   2 11157.1 442.002   3
  -2  10   2 10966.8 383.639   3
  -2  10  -2 11356.8 434.366   3
   2 -10  -2 11562.9 532.239   2
  -2 -10  -3 206.782 80.0207   4
   2 -10  -3 111.360 70.5990   2
  -2 -10   3 100.125 59.3698   4
  -2 -10  -3 132.316 70.4203   3
  -2  10   3 103.697 44.0646   3
  -2 -10   3 134.759 67.9603   3
  -2  10  -3 168.881 65.0777   3
  -2 -10  -4 15173.7 587.168   4
  -2 -10  -4 14616.3 476.302   3
  -2 -10   4 14909.7 526.113   3
   2 -10  -4 15310.4 601.946   2
  -2  10   4 15136.7 418.949   3
  -2  10  -4 15313.6 525.959   3
  -2 -10  -5 2673.67 204.277   3
  -2 -10   5 2632.23 107.934   2
   2 -10  -5 2601.90 247.863   2
  -2 -10   5 2607.95 224.560   3
  -2  10   5 2631.36 170.261   3
  -2  10  -5 2481.00 216.511   3
  -2 -10  -5 2277.27 226.383   4
   2 -10  -5 2549.65 138.329   4
   2 -10  -6 19101.2 265.475   4
  -2 -10  -6 20183.8 546.968   3
  -2 -10   6 19274.3 347.753   2
  -2  10   6 20502.7 453.092   3
   2 -10  -6 20388.5 684.377   2
  -2 -10   6 20833.9 639.527   3
  -2 -10  -6 20269.1 664.244   4
  -2 -10   7 11816.6 302.495   2
   2 -10  -7 12185.9 530.966   2
  -2 -10  -7 12815.5 432.127   3
  -2  10   7 12494.2 335.278   3
  -2 -10   7 11704.9 490.040   3
   2  10   7 12415.7 302.169   2
  -2 -10   8 29046.5 512.683   2
   2 -10  -8 30428.7 834.688   2
  -2  10   8 29117.7 482.008   3
  -2 -10   8 28989.3 777.507   3
   2  10   8 29810.7 527.850   2
  -2 -10   9 3887.71 202.612   2
   2  10   9 4444.69 220.513   2
  -2  10   9 4475.49 177.040   3
  -2 -10   9 4465.18 315.795   3
   2  10  10 4953.78 246.696   2
  -2 -10  10 4418.28 321.102   3
  -2  10 -10 4943.59 363.310   1
  -2  10  10 5023.59 169.910   3
   2  10  11 3927.95 232.772   2
  -2 -10  11 4040.36 309.825   3
  -2  10 -11 3960.67 329.224   1
  -2 -10  12 5979.11 384.546   3
  -2  10  12 6105.51 480.000   2
  -2  10  13 258.656 127.845   2
  -2 -10  13 345.144 111.559   3
   2  10  14 7924.74 399.292   4
   2  10  14 8643.48 391.926   2
  -2 -10  14 9109.13 495.666   3
  -2  10  14 7893.52 560.178   2
   2  10  15 17371.5 596.241   4
   2  10  15 16968.7 573.526   2
  -2 -10  15 17220.8 693.153   3
  -2  10  15 19062.6 877.455   2
   2  10  16 560.529 116.931   4
  -2  10  16 716.311 189.454   2
   2  10  16 1139.83 159.286   2
  -2 -10  16 1263.72 196.740   3
   2  10  17 4117.98 297.366   4
   2  10  17 3876.00 294.620   2
  -2 -10  17 4787.89 383.476   3
  -2  10  17 3733.31 400.367   2
   2  10  18 5683.72 368.298   2
  -2 -10  18 5977.20 438.633   3
  -2  10  18 5689.52 507.000   2
  -2 -10  19 7904.80 457.557   2
   2  10  19 7476.53 437.817   2
  -2  10  19 8330.08 622.559   2
  -2 -10  19 8253.96 520.074   3
  -2 -10  20 693.056 166.865   3
  -2 -10  20 1091.35 184.702   2
  -2  10  20 1096.30 250.635   2
   2  10  20 790.688 151.351   2
  -2 -10  21 10791.3 573.145   2
   2  10  21 10828.4 562.016   2
  -2  10  21 11817.3 759.668   2
  -2 -10  21 11493.1 639.558   3
  -2 -10  22-90.6389 65.2662   3
  -2  10  22 71.2090 104.553   2
  -2 -10  22 87.9496 65.8192   2
   2  10  22 38.1593 69.9821   2
  -2 -10  23 537.398 143.286   2
   2  10  23 298.509 104.742   2
  -2 -10  23 332.405 141.463   3
   2  10  24 2676.21 309.895   2
  -2 -10  24 2007.84 272.488   2
   2  10  25 161.809 73.2356   2
  -2 -11   0 5625.32 319.055   3
  -2  11   0 5690.11 300.984   3
  -2 -11   0 5751.30 391.480   4
   2 -11   0 6185.89 412.726   2
  -2 -11  -1 415.769 111.616   4
  -2 -11   1 210.259 78.8086   4
   2 -11  -1 406.457 114.944   2
   2 -11   1 424.394 110.613   2
  -2 -11  -1 291.539 80.9593   3
  -2 -11   1 337.755 88.5326   3
  -2  11   1 329.129 68.9836   3
  -2  11  -1 349.755 80.7831   3
  -2 -11  -2 310.202 93.3153   4
  -2  11  -2 190.995 57.1045   3
  -2 -11   2 288.901 103.494   4
   2 -11  -2 180.830 72.9979   2
  -2 -11  -2 260.137 80.8233   3
  -2 -11   2 236.131 69.3023   3
  -2  11   2 216.553 61.4000   3
  -2 -11   3 150.808 76.5328   4
  -2 -11  -3 58.5047 56.3055   4
   2 -11  -3 190.974 77.5761   2
  -2  11  -3 51.8087 44.4878   3
  -2 -11  -3 72.3704 47.4459   3
  -2 -11   3 75.3316 66.5135   3
  -2  11   3 88.3146 45.9957   3
  -2 -11  -4 4817.91 282.450   3
  -2 -11   4 4597.67 306.606   3
   2 -11  -4 4511.93 339.143   2
  -2  11   4 4963.58 251.160   3
  -2 -11  -4 4637.61 333.000   4
   2 -11  -5 78.3537 28.0461   4
   2 -11  -5 99.2573 62.5335   2
  -2 -11  -5 83.4236 54.2132   3
  -2 -11   5-80.6156 72.7543   3
  -2  11   5 67.8417 31.6785   3
  -2 -11  -5 124.950 73.0945   4
  -2 -11  -6 548.336 117.051   4
  -2 -11   6 641.173 61.4598   2
  -2  11   6 802.856 97.2304   3
  -2 -11  -6 643.064 110.778   3
  -2 -11   6 539.455 114.762   3
   2 -11  -6 649.529 131.241   2
   2 -11  -7 3247.43 281.428   2
  -2 -11  -7 3260.47 224.571   3
  -2 -11   7 2909.45 258.280   3
  -2  11   7 3441.49 187.001   3
  -2 -11   7 3088.37 148.624   2
  -2 -11  -8 23081.6 587.766   3
  -2  11   8 22520.0 452.613   3
  -2 -11   8 22894.6 726.761   3
  -2 -11   8 22147.8 435.616   2
  -2  11   9 537.320 71.8833   3
  -2 -11  -9 540.510 92.5028   3
  -2 -11   9 380.150 67.8033   2
  -2 -11   9 580.523 124.474   3
   2  11   9 497.208 75.4211   2
  -2 -11  10 14413.1 402.626   2
  -2 -11 -10 15226.5 463.089   3
  -2 -11  10 15490.6 617.033   3
   2  11  10 15507.8 447.613   2
  -2 -11 -11 3275.83 212.671   3
   2  11  11 3402.65 227.800   2
  -2 -11  11 2950.84 285.245   3
  -2 -11 -12 23731.8 559.190   3
  -2 -11  12 24439.1 804.797   3
  -2  11  13 47.6011 66.0494   2
  -2 -11 -13 120.842 50.5380   3
  -2 -11  13 138.562 88.6875   3
   2  11  14 1459.18 167.947   2
  -2 -11  14 2120.40 250.155   3
  -2  11  14 1444.60 253.799   2
   2  11  15-97.1111 69.7526   2
  -2  11  15 61.0080 85.5260   2
  -2 -11  15 107.035 93.1161   3
   2  11  16 614.482 120.692   2
  -2  11  16 776.202 197.434   2
  -2 -11  16 929.171 180.639   3
   2  11  17 3511.49 289.414   2
  -2 -11  17 3844.25 355.272   3
  -2  11  17 3612.19 414.595   2
   2  11  18-22.3903 62.0406   2
  -2 -11  18-5.75984 75.9807   3
  -2  11  18 106.508 102.257   2
   2  11  19 39.2251 53.2044   2
  -2 -11  19 50.5686 65.3581   2
  -2  11  19 57.4070 81.8949   2
  -2 -11  20 254.886 117.344   3
  -2 -11  20 193.096 88.2324   2
   2  11  20 120.423 71.5540   2
  -2  11  20 37.6128 79.6223   2
  -2 -11  21 2979.24 304.462   2
   2  11  21 2833.44 295.291   2
  -2  11  21 2644.48 365.964   2
  -2 -11  21 3270.12 354.637   3
  -2  11  22 357.069 163.862   2
  -2 -11  22 316.333 117.643   2
   2  11  22 148.214 86.4543   2
  -2 -11  23 359.102 125.538   2
  -2 -12   0 31083.8 782.988   3
  -2  12   0 30545.9 722.559   3
   2 -12   0 29412.1 917.444   2
  -2 -12   0 29354.6 916.951   4
  -2 -12  -1 3649.00 325.763   4
  -2 -12   1 3788.49 338.126   4
  -2 -12  -1 4099.22 284.280   3
  -2 -12   1 4328.68 300.398   3
  -2  12   1 3739.30 247.321   3
  -2  12  -1 3945.55 267.397   3
   2 -12  -1 4096.70 340.689   2
   2 -12   1 3966.86 344.243   2
  -2 -12   2 17072.3 716.120   4
  -2 -12  -2 16711.4 680.544   4
  -2  12   2 16226.8 503.905   3
  -2 -12  -2 16599.4 557.279   3
  -2 -12   2 16400.9 584.362   3
   2 -12  -2 16409.0 669.712   2
  -2 -12  -3 7231.73 441.329   4
  -2 -12  -3 7346.84 365.970   3
  -2 -12   3 6813.57 385.202   3
  -2  12   3 6992.39 320.475   3
   2 -12  -3 7358.59 444.519   2
  -2 -12  -4 21999.7 626.206   3
  -2  12   4 22059.9 552.095   3
   2 -12  -4 21598.7 754.313   2
  -2 -12   4 22172.2 702.337   3
  -2 -12  -4 23362.7 772.127   4
  -2 -12  -5 2052.59 229.636   4
   2 -12  -5 1309.27 186.577   2
  -2 -12  -5 1832.19 184.367   3
  -2  12   5 2015.61 163.118   3
  -2 -12   5 1708.87 206.942   3
  -2 -12  -6 12122.8 541.049   4
  -2 -12   6 12118.8 223.293   2
  -2  12   6 13038.4 396.354   3
  -2 -12   6 13233.5 555.867   3
  -2 -12  -6 13030.1 469.740   3
  -2 -12   7 8556.58 233.968   2
  -2 -12   7 8484.09 455.399   3
  -2  12   7 8782.31 313.850   3
  -2 -12  -7 8081.86 436.133   4
  -2 -12  -7 9015.45 382.312   3
  -2 -12   8 1443.12 108.766   2
  -2  12   8 1497.20 125.724   3
  -2 -12  -8 1548.45 160.410   3
  -2 -12   8 1599.94 204.189   3
  -2 -12   9 1303.01 113.284   2
  -2  12   9 1341.63 112.277   3
  -2 -12  -9 1403.53 151.537   3
  -2 -12   9 1620.08 207.933   3
  -2 -12  10 21852.9 485.953   2
  -2 -12 -10 24260.2 599.896   3
  -2 -12  10 23785.4 795.974   3
   2  12  10 24584.5 554.601   2
   2  12 -10 22443.7 308.021   1
  -2 -12  11 6402.63 282.035   2
  -2 -12 -11 6689.48 311.034   3
  -2 -12  11 7025.32 443.145   3
   2  12  11 7172.24 324.446   2
  -2 -12 -12 19001.7 508.523   3
  -2 -12  12 18459.4 728.412   3
  -2 -12 -13 1990.57 164.428   3
  -2 -12  13 2394.21 272.473   3
  -2 -12 -14 6017.93 273.421   3
   2  12  14 6133.91 350.514   2
  -2 -12  14 5856.74 433.047   3
   2  12  15 20530.0 663.779   2
  -2 -12  15 20118.8 811.832   3
   2  12  16 6102.96 377.495   2
  -2 -12  16 6757.94 477.711   3
  -2  12  16 5409.10 508.821   2
   2  12  17 5934.75 382.508   2
  -2 -12  17 6339.43 474.369   3
  -2  12  17 6346.25 555.766   2
  -2 -12  17 6119.92 372.279   2
   2  12  18 1543.13 204.255   2
  -2 -12  18 1900.79 272.936   3
  -2  12  18 1675.39 294.567   2
  -2 -12  18 1806.23 213.641   2
  -2 -12  19 6382.74 406.692   2
  -2 -12  19 6015.86 479.234   3
  -2  12  19 5958.24 553.834   2
  -2  12  20 14721.4 884.530   2
  -2  12  21 5217.89 539.301   2
  -2 -13   0 1187.74 204.539   4
  -2 -13   0 1237.76 170.184   3
  -2 -13  -1 1853.84 245.608   4
  -2  13   1 1828.57 181.823   3
  -2 -13  -1 1695.11 188.059   3
  -2 -13   1 1914.88 209.397   3
  -2 -13  -2-16.3829 52.2261   4
  -2  13   2-19.6294 39.2657   3
  -2 -13  -2-1.84530 50.4755   3
  -2 -13   2-5.49224 50.2738   3
  -2 -13  -3 2150.67 251.557   4
  -2  13   3 2034.85 179.116   3
  -2 -13  -3 2056.83 204.598   3
  -2 -13   3 1825.88 206.792   3
  -2 -13  -4 5038.36 371.554   4
  -2  13   4 5507.18 290.794   3
  -2 -13  -4 4974.24 309.562   3
  -2 -13   4 4897.41 344.541   3
  -2 -13  -5 681.825 139.674   4
  -2  13   5 688.750 103.045   3
  -2 -13  -5 588.397 112.040   3
  -2 -13   5 483.054 119.213   3
  -2 -13  -6 199.640 79.4570   4
  -2  13   6 95.3435 44.9068   3
  -2 -13  -6 75.1774 54.2174   3
  -2 -13   6 112.152 61.5071   3
  -2  13   7-18.5831 32.0312   3
  -2 -13  -7 35.3939 42.7957   3
  -2 -13   7 46.1913 50.0009   3
  -2 -13  -7 31.3241 57.7845   4
  -2 -13  -8 2084.80 190.229   3
  -2 -13   8 1985.31 236.570   3
  -2 -13  -9 292.174 79.0538   3
  -2 -13   9 356.026 112.236   3
  -2 -13  10 351.732 127.092   3
  -2 -13 -10 192.624 63.6035   3
  -2 -13 -11 4898.66 272.263   3
  -2 -13  11 4947.38 386.391   3
  -2 -13 -12 3397.93 223.296   3
  -2 -13  12 3752.57 345.898   3
  -2 -13  13 343.414 115.310   3
  -2 -13 -13 415.795 80.6803   3
  -2 -13  14 444.319 130.007   3
  -2 -13  15 223.783 100.951   3
  -2 -13  16 95.4004 81.8724   3
  -2 -13  17 82.9317 74.6761   3
  -2  13  18 285.817 143.006   2
  -2  13  19 557.614 179.656   2
  -2  13  20 11974.9 811.194   2
  -2 -14   0 22180.6 714.915   3
  -2 -14  -1 3818.21 295.676   3
  -2 -14   1 4055.64 315.075   3
  -2 -14  -2 12578.3 628.538   4
  -2 -14  -2 12168.6 517.573   3
  -2 -14   2 13044.8 564.555   3
  -2 -14  -3 2507.97 275.545   4
  -2  14   3 2574.60 212.846   3
  -2 -14  -3 2447.22 231.469   3
  -2 -14   3 2392.27 249.221   3
  -2  14   4 15262.1 501.255   3
  -2 -14  -4 14901.3 552.843   3
  -2 -14   4 14837.1 618.261   3
  -2 -14  -4 14655.2 646.585   4
  -2 -14  -5 429.950 104.709   3
  -2 -14   5 364.743 114.703   3
  -2 -14  -5 337.472 107.256   4
  -2 -14  -6 12130.2 484.493   3
  -2 -14   6 11703.5 567.926   3
  -2 -14  -6 12752.6 576.532   4
  -2 -14   7 203.374 95.0365   3
  -2 -14  -7 240.811 82.3860   3
  -2 -14  -8 3021.80 234.924   3
  -2 -14   8 3057.73 303.870   3
  -2 -14   9 1178.00 200.039   3
  -2 -14  -9 814.356 127.321   3
  -2 -14 -10 16049.1 521.366   3
  -2 -14  10 16702.3 726.546   3
  -2 -14 -11 7583.35 353.405   3
  -2 -14  11 7962.25 511.099   3
  -2 -14 -12 15120.0 485.764   3
  -2 -14  12 13947.2 694.278   3
  -2 -14  13 1410.25 229.106   3
  -2 -14  14 2352.82 301.504   3
  -2 -14  15 441.969 151.354   3
  -2 -15   0 2273.53 241.764   3
  -2 -15  -1 426.613 111.777   3
  -2 -15   1 293.901 105.234   3
  -2 -15  -2 2596.65 249.293   3
  -2 -15   2 3270.75 296.920   3
  -2 -15  -3 233.482 87.3026   3
  -2 -15   3 211.980 86.8784   3
  -2 -15   4 198.290 93.2044   3
  -2 -15  -4 243.710 76.7704   3
  -2 -15  -5 63.1628 55.9720   3
  -2 -15   5 60.4892 74.4090   3
  -2 -15   6 108.824 81.1669   3
  -2 -15  -6 232.469 79.6140   3
  -2 -15   7 411.106 123.897   3
  -2 -15  -7 269.282 78.7622   3
  -2 -15   8 438.007 132.608   3
  -2 -15  -8 224.423 70.9598   3
  -2 -15  -9 2632.50 228.119   3
  -2 -15   9 2631.41 299.862   3
  -2 -15  10 124.347 96.0440   3
  -2 -15 -10-62.5879 52.6038   3
  -2 -15  11 5034.67 427.169   3
  -2 -15  12 1365.63 224.699   3
  -2 -16   0 526.423 135.765   3
  -2 -16  -1 6559.95 420.954   3
  -2 -16   1 7222.63 450.575   3
  -2 -16  -2 5823.50 388.656   3
  -2 -16   2 4964.32 383.206   3
  -2 -16  -3 3503.64 297.086   3
  -2 -16   3 3730.34 338.370   3
  -2 -16   4 5467.86 412.864   3
  -2 -16  -4 5488.14 366.135   3
  -2 -16  -5 2746.16 258.671   3
  -2 -16   5 2880.73 311.785   3
  -2 -16  -6 5566.10 357.724   3
  -2 -16   6 5677.99 439.225   3
  -2 -16  -7 2392.50 232.090   3
  -2 -16   7 2489.54 296.167   3
  -2 -16  -8 16201.5 591.769   3
  -2 -16   8 16278.1 758.870   3
  -2 -16  -9 1724.78 191.173   3
  -2 -16   9 2391.06 302.667   3
  -2 -16  10 491.337 149.499   3
  -2 -17   0 10882.8 574.825   3
  -2 -17  -1 14214.7 646.382   3
  -2 -17   1 14147.2 656.732   3
  -2 -17  -2 101.746 91.0988   3
  -2 -17   2 282.969 131.977   3
  -2 -17  -3 3452.56 308.701   3
  -2 -17   3 3865.41 359.046   3
  -2 -17  -4 4504.38 347.233   3
  -2 -17   4 4146.32 377.726   3
  -2 -17  -5 744.748 144.035   3
  -2 -17   5 758.753 176.503   3
  -2 -17  -6 959.403 157.324   3
  -2 -17   6 910.357 191.107   3
  -2 -17  -7 2005.21 225.226   3
  -2 -17   7 2253.52 293.139   3
  -2 -18   0 2902.70 314.777   3
  -2 -18  -1 6717.39 465.166   3
  -2 -18   1 6893.94 485.370   3
  -2 -18  -2 11438.7 598.309   3
  -2 -18   2 11540.8 631.717   3
  -2 -18  -3 6296.74 439.883   3
  -2 -18   3 6082.97 468.521   3
  -2 -18  -4 11635.1 585.973   3
  -2 -18  -5 357.451 118.375   3
  -2 -18  -6 5431.20 388.224   3
  -2 -19   0 997.318 194.262   3
  -2 -19  -1 728.626 165.069   3
  -2 -19  -2 1783.52 247.690   3
  -2 -19  -3 1889.37 249.046   3
  -2 -19  -4 121.033 86.5579   3
  -3   0   0-14.7184 33.8419   1
   3   0  -1 19.7277 38.5111   2
  -3   0  -1 21.7948 36.6105   1
  -3   0   1-21.0612 36.1049   1
  -3   0   1 70.0617 50.6110   4
  -3   0   2 5686.94 329.372   4
  -3   0  -2 4520.90 281.427   1
   3   0  -2 5044.70 288.029   2
  -3   0   2 5099.12 263.830   1
  -3   0   3 12.3099 56.4617   4
   3   0  -3-2.48223 45.1934   2
  -3   0  -3 27.7114 37.0995   1
   3   0  -4 33991.7 736.458   2
  -3   0  -4 34127.4 801.651   1
  -3   0   4 32437.9 794.009   4
  -3   0   5-30.5889 68.6620   4
  -3   0   5-122.911 78.5594   2
   3   0   5-42.3922 46.6328   1
   3   0  -5-3.62139 41.9056   2
  -3   0   6 70260.6 1180.16   4
   3   0  -6 68807.4 1042.16   2
  -3   0   6 64820.9 1151.73   2
   3   0   6 66739.6 1140.01   1
  -3   0   7 47.3507 54.0715   4
   3   0   7-14.8542 53.7017   1
  -3   0   7-2.84337 61.7477   2
   3   0  -7 0.96573 34.9088   2
  -3   0   8 14763.8 551.661   4
   3   0  -8 14921.1 484.866   2
  -3   0   8 14808.5 561.667   2
   3   0   8 14353.3 557.470   1
   3   0   9 79.0811 70.4757   1
  -3   0   9 122.506 64.2341   4
  -3   0   9 33.6187 46.2642   2
   3   0  -9 57.1052 48.7596   2
  -3   0  10 742.611 143.008   2
  -3   0  10 732.642 131.106   4
   3   0  10 531.607 121.147   1
  -3   0  11-33.1244 47.8266   4
   3   0  11 40.4155 81.8532   1
  -3   0  11-120.528 88.4551   2
  -3   0  12 21756.2 704.642   4
   3   0  12 23110.8 785.704   1
  -3   0  12 22579.7 760.513   2
  -3   0  13 107.572 105.888   2
  -3   0  13-7.28899 44.5445   4
  -3   0  13-10.8791 32.4727   3
   3   0  13 33.3410 65.6401   1
   3   0  14 8771.12 513.641   1
  -3   0  14 8918.28 463.991   4
  -3   0  14 8897.04 336.739   3
  -3   0  14 9101.09 508.974   2
  -3   0  15 5.90433 51.3753   4
  -3   0  15-42.6251 57.6809   2
   3   0  15 58.3381 78.9371   1
  -3   0  15 118.849 49.2076   3
   3   0  16 14314.0 683.403   1
  -3   0  16 13440.2 595.303   4
  -3   0  16 13914.1 656.071   2
  -3   0  16 14360.2 429.391   3
  -3   0  17 100.579 86.4740   2
   3   0  17 135.474 105.309   1
  -3   0  17 13.1518 38.9754   3
   3   0  18 3958.42 376.584   1
  -3   0  18 4571.02 397.191   2
  -3   0  18 4291.96 241.594   3
  -3   0  19-9.21342 71.1500   2
   3   0  19-55.0140 91.7450   1
  -3   0  19 107.743 48.7064   3
   3   0  20 5075.91 448.964   1
  -3   0  20 4683.07 420.587   2
  -3   0  20 4428.99 257.316   3
  -3   0  21 39.2866 67.7552   2
  -3   0  21-20.1863 33.0245   3
   3   0  22 27658.1 1085.17   1
  -3   0  22 27609.9 1066.82   2
  -3   0  22 26176.6 649.410   3
  -3   0  23 35.5837 71.6944   2
   3   0  23 147.050 113.374   1
   3   0  24 7830.03 599.373   1
  -3   0  24 8885.46 638.887   2
  -3   0  25-2.96729 81.9837   2
   3   0  25 22.2104 64.7347   1
   3   0  26 12920.6 795.766   1
  -3  -1   0-8.94302 45.1702   4
  -3  -1   0 16.9959 39.5678   1
  -3   1   0 49.3623 45.2491   1
  -3   1  -1 961.150 129.611   1
  -3  -1   1 1243.84 161.880   4
  -3  -1   1 1170.26 126.985   1
   3   1  -1 1028.45 129.130   2
  -3  -1  -1 1175.47 138.462   1
   3  -1  -1 1137.79 152.213   2
  -3   1  -2 1866.94 182.538   1
  -3  -1   2 2176.98 167.419   1
   3   1  -2 1829.16 168.532   2
   3  -1  -2 1867.60 185.469   2
  -3  -1  -2 1984.33 183.873   1
  -3  -1   2 1923.26 205.373   4
   3  -1  -3 43173.9 884.151   4
  -3   1  -3 42524.6 876.188   1
  -3  -1   3 42084.2 713.168   1
   3   1  -3 42014.4 783.885   2
   3  -1  -3 43831.7 876.154   2
   3   1   3 41205.7 822.663   1
  -3   1   3 43370.1 890.244   4
  -3  -1   3 41998.9 918.289   4
  -3  -1   4 1257.91 165.444   4
   3   1   4 1438.49 159.124   1
   3  -1  -4 1356.70 156.958   4
   3   1  -4 1588.53 154.978   2
   3  -1  -4 1418.77 160.330   2
  -3  -1   4 1467.29 131.409   1
  -3   1   4 1485.29 168.020   4
  -3  -1   5 10379.8 465.015   4
   3   1  -5 10488.0 385.363   2
   3  -1  -5 10070.4 416.104   2
  -3  -1   5 9671.25 422.743   2
   3   1   5 9960.16 430.108   1
  -3   1   5 10695.6 445.873   4
   3   1   6 13581.2 514.424   1
  -3  -1   6 13503.2 538.443   4
   3   1  -6 13761.8 442.575   2
   3  -1  -6 13646.1 485.153   2
  -3  -1   6 13574.6 511.347   2
  -3   1   6 12896.5 529.768   2
  -3   1   6 14203.6 513.141   4
   3   1   7 489.466 118.563   4
  -3   1   7 511.729 112.343   4
  -3  -1   7 519.996 109.869   4
  -3  -1   7 414.793 92.2857   2
   3   1   7 442.190 105.980   1
  -3   1   7 444.929 108.257   2
   3   1  -7 413.098 81.8030   2
   3  -1  -7 470.146 92.5685   2
  -3  -1   8 1754.75 194.640   4
   3   1   8 2090.39 212.094   1
   3  -1  -8 1947.98 184.478   2
  -3  -1   8 1703.65 190.593   2
  -3   1   8 2131.24 226.479   2
   3  -1   8 1955.85 207.758   1
  -3   1   8 2131.21 206.772   4
   3   1  -8 1917.58 172.550   2
   3   1  -9 906.909 121.062   2
  -3   1   9 850.520 134.445   4
  -3  -1   9 826.713 132.822   2
  -3  -1   9 747.575 139.834   4
  -3   1   9 815.373 145.723   2
   3   1   9 909.772 148.899   1
   3  -1  -9 921.254 128.076   2
   3  -1   9 835.421 137.424   1
  -3  -1  10 8922.66 451.554   4
   3   1  10 9248.97 478.175   1
  -3   1  10 9071.14 428.241   4
   3  -1 -10 9472.58 410.685   2
  -3  -1  10 9735.13 468.888   2
  -3   1  10 9691.38 492.971   2
   3  -1  10 9187.09 469.367   1
  -3  -1  11 2257.21 231.513   4
  -3   1  11 2238.80 220.559   4
  -3  -1  11 1848.27 209.608   2
  -3   1  11 1944.44 229.902   2
   3  -1  11 2058.58 236.158   1
   3   1  11 2263.89 249.175   1
  -3   1  12 2200.21 218.764   4
  -3  -1  12 2768.66 263.835   4
   3   1  12 2940.80 284.813   1
  -3  -1  12 2730.49 266.695   2
  -3   1  12 2414.11 260.565   2
   3  -1  12 2472.22 258.079   1
   3   1  13 3.47020 73.8373   1
   3  -1  13-90.3639 89.3916   1
  -3  -1  13 116.487 82.9434   2
  -3   1  13 58.0371 59.3173   2
  -3  -1  13 128.405 77.6222   4
  -3   1  13 102.695 60.2990   4
  -3  -1  13 37.9872 35.6407   3
   3  -1  14 890.648 166.657   1
   3   1  14 1028.08 184.217   1
  -3  -1  14 1059.91 176.308   2
  -3   1  14 1026.76 185.686   2
  -3   1  14 1138.46 165.114   4
  -3   1  14 969.240 108.138   3
  -3  -1  14 978.453 119.359   3
  -3   1  15 2611.72 250.220   4
   3   1  15 2445.33 281.144   1
  -3   1  15 2496.05 170.987   3
  -3  -1  15 2472.45 259.005   2
  -3  -1  15 2244.86 181.377   3
  -3   1  15 2843.77 301.219   2
   3  -1  15 2190.34 262.279   1
  -3   1  16 2922.55 268.166   4
   3   1  16 3083.87 327.253   1
  -3  -1  16 2648.90 282.874   2
  -3   1  16 2930.96 184.486   3
  -3  -1  16 2815.78 203.960   3
  -3   1  16 2816.40 305.789   2
   3  -1  16 3090.92 314.502   1
  -3   1  17 3631.61 303.224   4
   3   1  17 3769.15 364.709   1
  -3  -1  17 3691.58 342.199   2
  -3   1  17 3217.65 337.988   2
  -3   1  17 3908.66 213.242   3
  -3  -1  17 3537.48 228.314   3
   3  -1  17 3604.18 351.734   1
   3   1  18 1043.70 204.818   1
  -3  -1  18 821.815 163.494   2
  -3   1  18 873.253 188.444   2
  -3   1  18 773.042 149.877   4
   3  -1  18 570.653 149.190   1
  -3  -1  18 724.252 108.483   3
  -3   1  18 592.887 85.8552   3
  -3   1  19 2433.80 262.005   4
   3  -1  19 2222.52 281.714   1
   3   1  19 2778.09 329.842   1
  -3  -1  19 2285.20 282.768   2
  -3   1  19 2354.06 305.984   2
  -3  -1  19 2194.90 188.043   3
  -3   1  19 2300.06 170.813   3
   3   1  20 2752.46 336.200   1
  -3  -1  20 2936.47 334.280   2
  -3   1  20 2824.51 333.141   2
  -3  -1  20 2598.31 208.175   3
  -3   1  20 2480.30 182.420   3
   3  -1  20 2432.56 313.268   1
  -3  -1  21 523.539 162.067   2
  -3   1  21 442.028 145.117   2
   3  -1  21 469.228 158.088   1
  -3   1  21 426.401 79.4579   3
   3   1  21 381.716 135.868   1
  -3  -1  21 359.148 85.2113   3
  -3   1  22-149.830 120.188   2
   3  -1  22-60.0735 65.2651   1
  -3  -1  22 52.8335 73.2725   2
   3   1  22 52.6544 82.0662   1
  -3  -1  22 1.99190 40.8161   3
  -3  -1  23 359.028 144.754   2
   3  -1  23 149.768 101.683   1
  -3   1  23 266.765 134.331   2
   3   1  23 357.278 140.598   1
  -3  -1  24 1336.27 248.409   2
   3  -1  24 1210.21 239.669   1
  -3   1  24 1246.06 250.314   2
   3   1  24 1498.25 275.173   1
   3  -1  25 110.285 73.3511   1
  -3  -1  25 54.6614 98.3593   2
   3   1  25-154.990 129.359   1
   3  -1  26-110.979 106.823   1
   3   1  26-161.307 122.188   1
  -3  -2   0 60.0909 61.3282   4
   3   2   0-10.3805 48.1585   2
  -3  -2  -1 150024. 1787.15   4
  -3  -2   1 152167. 1783.49   4
   3   2  -1 154795. 1439.06   2
   3   2   1 151939. 1472.20   1
  -3  -2   1 151536. 1408.19   1
   3  -2  -1 152771. 1742.65   2
   3  -2  -1 154786. 1685.53   4
   3  -2  -2 17141.9 560.932   4
   3   2  -2 17296.7 478.843   2
  -3  -2   2 17280.6 463.396   1
   3  -2  -2 16958.3 571.850   2
   3   2   2 17329.6 514.337   1
  -3  -2   2 17739.6 609.961   4
   3  -2  -3 6750.56 345.670   4
  -3  -2   3 7550.89 400.780   4
  -3  -2   3 6591.69 273.796   1
   3   2  -3 7186.61 303.431   2
   3  -2  -3 6828.12 357.111   2
   3   2   3 7075.95 341.806   1
  -3  -2   4 16279.9 592.891   4
   3   2   4 15746.1 528.422   1
   3  -2  -4 15768.4 518.025   4
  -3  -2   4 14787.6 399.632   1
   3   2  -4 15516.5 440.926   2
   3  -2  -4 15884.2 545.093   2
  -3   2   4 15817.3 523.750   4
  -3  -2   5 101943. 1000.66   1
   3  -2  -5 102288. 1304.48   4
   3   2   5 100465. 1381.29   1
   3   2  -5 100100. 1123.15   2
  -3  -2   5 100368. 1484.48   4
  -3  -2   5 95593.3 1285.58   2
  -3   2   5 101107. 1327.52   4
   3  -2  -5 103190. 1379.42   2
  -3  -2   6 13012.7 537.828   4
   3   2  -6 12088.9 393.539   2
   3   2   6 12812.1 510.467   1
  -3   2   6 12970.7 477.366   4
   3  -2  -6 12462.9 479.150   2
  -3  -2   6 12647.6 478.157   2
  -3   2   6 12375.6 538.160   2
  -3  -2   6 12465.5 341.197   1
   3   2   6 12154.5 534.555   4
   3   2   7 138192. 1716.32   1
  -3  -2   7 141280. 1778.87   4
   3   2   7 136902. 1825.13   4
   3  -2  -7 137817. 1597.81   2
  -3  -2   7 137906. 1601.81   2
  -3   2   7 135839. 1797.94   2
   3   2  -7 139338. 1353.58   2
  -3  -2   7 138626. 1092.54   1
  -3   2   7 138786. 1576.52   4
  -3   2   8 4784.42 295.249   4
  -3  -2   8 4682.33 326.586   4
   3   2   8 4747.68 334.109   1
  -3  -2   8 4623.24 303.934   2
  -3   2   8 4544.18 338.485   2
   3  -2  -8 4883.27 301.455   2
   3   2   8 5277.45 363.686   4
  -3   2   9 23622.9 661.682   4
  -3  -2   9 23452.1 744.898   4
   3   2   9 24403.5 797.074   4
   3  -2  -9 23319.8 656.298   2
   3   2   9 23257.5 741.951   1
  -3  -2   9 22723.3 684.057   2
  -3   2   9 22032.4 749.365   2
  -3  -2  10 502.703 115.720   2
  -3   2  10 541.407 103.070   4
  -3  -2  10 683.510 133.604   4
  -3   2  10 511.515 133.413   2
   3   2  10 644.713 137.968   1
   3  -2 -10 672.558 115.404   2
  -3   2  11 42257.9 910.185   4
  -3  -2  11 43298.5 1037.38   4
   3  -2 -11 42589.3 909.504   2
   3   2  11 42264.4 1069.41   1
  -3  -2  11 42903.5 983.007   2
  -3   2  11 41714.2 1066.91   2
  -3  -2  12 10721.6 526.353   4
  -3   2  12 10341.6 456.103   4
  -3  -2  12 10349.0 393.694   3
   3   2  12 10847.4 554.708   1
  -3  -2  12 10517.6 499.919   2
  -3   2  12 10570.8 550.194   2
  -3   2  13 47859.4 988.546   4
  -3  -2  13 47459.4 844.856   3
  -3  -2  13 48897.5 1101.05   2
   3   2  13 46849.3 1180.97   1
  -3   2  13 47519.8 1181.18   2
   3  -2  13 47216.4 1133.64   1
  -3  -2  14 829.724 150.829   2
  -3   2  14 744.052 174.406   2
  -3   2  14 823.355 138.442   4
  -3   2  14 726.889 91.6054   3
   3  -2  14 948.257 182.170   1
  -3  -2  14 701.983 106.964   3
   3   2  14 809.575 179.194   1
  -3   2  15 5874.20 360.324   4
  -3  -2  15 7185.01 443.391   2
  -3   2  15 6708.64 259.374   3
  -3  -2  15 6523.10 319.188   3
   3   2  15 6314.40 462.377   1
  -3   2  15 6884.76 472.051   2
   3  -2  15 6189.56 434.174   1
   3   2  16 9494.99 572.817   1
  -3   2  16 9355.13 461.301   4
  -3  -2  16 10102.5 543.738   2
  -3   2  16 9767.71 312.762   3
  -3  -2  16 9887.01 394.258   3
  -3   2  16 9665.68 573.463   2
   3  -2  16 9561.70 554.337   1
  -3   2  17 17890.6 652.414   4
  -3  -2  17 18065.6 739.981   2
   3   2  17 17943.1 809.630   1
  -3   2  17 18945.0 819.486   2
  -3   2  17 19036.8 436.527   3
  -3  -2  17 18030.6 543.651   3
   3  -2  17 17845.2 767.585   1
  -3  -2  18 460.300 126.951   2
  -3   2  18 576.980 157.513   2
  -3   2  18 300.693 91.7240   4
   3   2  18 544.427 156.471   1
  -3  -2  18 405.398 89.6722   3
   3  -2  18 417.902 141.831   1
  -3   2  18 419.961 72.9609   3
  -3   2  19 24245.4 783.850   4
  -3  -2  19 25964.5 939.431   2
   3   2  19 24254.8 978.673   1
  -3   2  19 25106.9 980.328   2
  -3  -2  19 25042.6 663.066   3
  -3   2  19 25841.6 521.732   3
   3  -2  19 24770.0 946.901   1
   3   2  20 3113.19 364.378   1
  -3  -2  20 2746.04 316.820   2
  -3   2  20 3016.31 355.748   2
  -3  -2  20 2902.97 233.685   3
  -3   2  20 2995.31 182.204   3
   3  -2  20 2882.21 334.133   1
   3   2  21 10021.8 658.896   1
  -3  -2  21 10867.3 638.711   2
  -3   2  21 10767.7 676.616   2
  -3  -2  21 11197.6 467.159   3
   3  -2  21 10073.3 632.882   1
  -3  -2  22 210.613 85.5314   2
  -3   2  22 87.6448 94.4312   2
   3   2  22 385.676 135.538   1
   3  -2  22 113.171 99.3074   1
  -3  -2  22 83.6925 56.8842   3
   3   2  23 9243.33 655.614   1
  -3  -2  23 9947.29 641.072   2
  -3   2  23 9932.05 679.146   2
  -3  -2  23 10247.2 463.868   3
   3  -2  23 9807.03 645.542   1
  -3  -2  24 408.195 145.625   2
   3   2  24 243.056 142.336   1
  -3   2  24 492.779 174.417   2
   3  -2  24 312.802 133.350   1
  -3  -2  25 1075.04 230.398   2
   3  -2  25 1314.81 252.256   1
   3   2  25 1452.71 269.237   1
  -3  -3   0-60.1009 65.8486   4
   3   3   0-12.3428 40.6448   2
   3  -3  -1 5474.95 313.200   4
   3   3  -1 4860.39 238.672   2
   3  -3  -1 4724.89 317.186   2
  -3  -3  -1 4873.49 327.452   4
   3   3   1 4808.73 266.241   1
  -3  -3   1 5002.55 332.841   4
   3  -3  -2 1574.89 167.511   4
   3   3   2 1468.11 156.509   1
  -3  -3  -2 1570.87 189.464   4
  -3  -3   2 1491.83 184.560   4
   3   3  -2 1324.25 125.684   2
   3  -3  -2 1415.48 175.203   2
   3  -3  -3 12404.5 464.266   4
   3   3   3 12387.5 454.604   1
  -3  -3   3 12027.6 523.334   4
   3   3  -3 11945.4 359.781   2
   3  -3  -3 12434.9 501.707   2
   3   3   4 8917.26 452.911   4
  -3  -3   4 9516.24 466.234   4
   3   3   4 9486.50 415.705   1
   3   3  -4 9767.25 327.480   2
   3  -3  -4 9634.15 443.192   2
   3  -3  -4 10196.9 411.703   4
  -3  -3   5 3647.67 290.908   4
   3  -3  -5 3713.63 244.172   4
   3   3  -5 3513.77 198.316   2
   3   3   5 3600.87 291.053   4
   3   3   5 3576.91 263.117   1
   3  -3  -5 3541.23 270.771   2
  -3  -3   5 3120.43 224.060   2
  -3   3   6 6173.20 319.083   4
   3  -3  -6 6241.55 311.570   4
  -3  -3   6 6352.96 388.812   4
   3   3   6 6010.19 380.346   4
   3  -3  -6 6213.40 349.953   2
   3   3   6 6269.77 365.727   1
  -3  -3   6 6268.97 324.061   2
  -3  -3   6 6280.73 225.032   1
   3   3  -6 6402.66 271.170   2
  -3  -3   7 5833.07 375.099   4
   3   3   7 5942.56 383.378   4
   3  -3  -7 5794.77 338.735   2
   3   3   7 5384.11 344.994   1
  -3  -3   7 5527.38 198.679   1
  -3  -3   7 5693.97 314.586   2
  -3   3   7 5682.60 310.143   4
   3   3   8 523.017 127.419   4
  -3   3   8 772.427 118.103   4
  -3  -3   8 925.818 139.580   2
  -3  -3   8 746.042 140.283   4
  -3  -3   8 759.719 71.0703   1
   3   3   8 690.780 129.109   1
  -3   3   8 702.352 137.676   2
   3  -3  -8 791.134 129.375   2
   3   3   9 369.596 112.497   4
  -3   3   9 342.809 82.4880   4
  -3  -3   9 456.194 102.154   2
  -3  -3   9 399.918 109.180   4
  -3   3  -9 299.166 87.2499   1
  -3   3   9 338.712 104.019   2
   3   3   9 403.946 102.416   1
   3  -3  -9 506.964 108.936   2
  -3  -3   9 333.505 46.8026   1
  -3  -3  10 2485.47 114.056   1
  -3  -3  10 2837.92 275.719   4
   3  -3 -10 2276.66 218.996   2
   3   3  10 2253.01 251.839   4
  -3  -3  10 2551.89 229.478   2
   3   3  10 2454.01 254.685   1
  -3   3  10 2491.59 271.660   2
  -3   3 -10 2736.45 270.041   1
  -3   3  10 2683.37 218.636   4
  -3   3  11 11584.9 458.896   4
  -3  -3  11 11601.8 558.345   4
   3  -3 -11 10717.8 470.945   2
   3   3  11 11303.0 562.192   4
  -3  -3  11 11058.0 419.043   3
  -3  -3  11 11368.6 498.775   2
  -3   3  11 11082.4 560.846   2
   3   3  11 11169.6 558.533   1
  -3  -3  11 10832.5 229.534   1
  -3   3  12 21026.6 628.057   4
  -3  -3  12 20490.6 576.362   3
  -3  -3  12 20397.9 682.557   2
  -3   3  12 19930.0 776.923   2
   3   3  12 20920.1 789.146   1
  -3  -3  12 20011.0 304.468   1
   3   3  12 20615.3 776.546   4
  -3   3  13 33841.7 809.541   4
  -3  -3  13 36085.1 763.277   3
  -3  -3  13 35423.0 917.408   2
  -3   3  13 34630.3 1031.59   2
   3   3  13 34802.9 1032.66   1
  -3   3  14 3345.92 256.016   4
  -3   3  14 3453.80 176.332   3
  -3  -3  14 3404.19 294.242   2
  -3  -3  14 3540.56 247.763   3
  -3   3  14 3491.07 344.484   2
   3   3  14 3462.83 343.463   1
  -3  -3  15 331.925 111.614   2
  -3   3  15 535.357 153.116   2
  -3   3  15 313.205 87.6028   4
  -3   3  15 323.368 60.2681   3
  -3  -3  15 281.396 81.4997   3
   3   3  15 387.810 131.550   1
  -3  -3  16 99.3987 77.1915   2
  -3   3  16 147.652 101.557   2
  -3   3  16 297.899 90.2197   4
  -3   3  16 274.982 53.2728   3
  -3  -3  16 441.182 98.2554   3
   3   3  16 190.313 122.572   1
  -3   3  17 7790.59 413.646   4
  -3  -3  17 7719.53 479.858   2
  -3  -3  17 8617.13 394.355   3
  -3   3  17 8381.70 264.425   3
  -3   3  17 8583.02 567.815   2
   3   3  17 9008.75 579.774   1
  -3   3  18 267.723 90.8919   4
  -3  -3  18 145.612 81.1801   2
   3   3  18 220.819 114.894   1
  -3  -3  18 274.785 85.7467   3
  -3   3  18 90.0250 34.5469   3
  -3  -3  19 594.597 156.716   2
  -3   3  19 467.842 151.368   2
  -3   3  19 552.429 123.793   4
   3   3  19 737.059 190.618   1
  -3  -3  19 613.713 113.158   3
  -3   3  19 567.634 71.3553   3
  -3  -3  20 854.363 191.171   2
   3   3  20 731.291 192.691   1
  -3   3  20 1055.34 206.925   2
  -3  -3  20 611.757 118.648   3
  -3  -3  21 46.5517 69.7690   2
   3   3  21 2.02505 85.4508   1
  -3   3  21 126.558 112.011   2
  -3  -3  21 54.2967 50.5993   3
  -3  -3  22 1071.15 213.482   2
  -3   3  22 1530.14 272.487   2
  -3  -3  22 1674.25 196.930   3
   3   3  22 1514.84 271.080   1
  -3  -3  23 176.065 77.6955   3
  -3  -3  23 242.175 143.262   2
  -3   3  23 159.093 126.320   2
   3   3  23 110.015 84.1352   1
  -3  -3  24 1130.68 222.464   2
  -3  -3  24 616.124 121.404   3
  -3   3  24 1172.85 250.313   2
   3   3  24 1018.16 226.520   1
  -3  -3  25 334.298 127.769   2
   3   3  25 517.585 168.321   1
   3   4   0 12.4983 30.6200   2
   3   4   0 27.1312 40.4584   1
   3   4  -1 72.8183 39.7968   1
   3   4   1 87.1297 51.4475   1
   3  -4  -1-8.93906 40.9203   4
  -3  -4  -1 157.425 85.9720   4
   3   4  -1 82.1933 37.6300   2
  -3  -4   1 81.9651 70.2208   4
   3   4   1 49.7742 31.1959   2
   3  -4  -1 61.7125 54.6390   2
   3   4  -2 573.913 74.7246   2
   3  -4  -2 702.695 117.787   4
  -3  -4   2 598.955 124.955   4
   3   4   2 666.448 136.410   4
   3   4   2 643.182 103.357   1
   3  -4  -2 637.724 119.672   2
   3   4  -2 625.001 87.4336   1
  -3  -4  -2 628.264 127.052   4
   3  -4  -3 11982.4 447.471   4
  -3  -4   3 11795.6 529.961   4
   3   4  -3 11419.8 321.557   2
   3   4   3 11606.7 451.442   1
   3  -4  -3 12159.0 512.212   2
   3   4   3 12479.5 533.093   4
  -3  -4  -3 12615.2 544.224   4
   3  -4  -4 36043.6 763.108   4
   3   4   4 34931.0 905.361   4
  -3  -4   4 34978.9 915.179   4
   3   4  -4 34756.0 567.124   2
   3   4   4 34562.2 800.379   1
   3  -4  -4 34334.3 858.323   2
   3   4   5 10884.3 512.175   4
  -3  -4   5 10119.6 499.319   4
   3  -4  -5 11223.2 413.237   4
   3  -4  -5 10944.9 484.340   2
   3   4   5 10801.5 463.158   1
  -3  -4   5 10051.9 385.550   2
   3   4  -5 11462.0 335.115   2
   3  -4  -6 179.099 80.3525   2
   3   4   6 138.879 88.7071   4
  -3  -4   6 332.494 99.3999   4
   3  -4  -6 236.624 74.1895   4
  -3  -4   6 190.112 64.3665   2
   3   4   6 396.626 101.387   1
  -3  -4   7 9497.30 495.751   4
   3   4   7 9161.86 476.592   4
   3  -4  -7 8456.83 420.733   2
  -3  -4   7 9378.39 392.123   2
   3   4   7 8902.99 451.700   1
  -3  -4   8 4926.11 359.219   4
  -3   4  -8 4902.53 348.581   1
  -3   4   8 4818.89 272.875   4
   3  -4  -8 4662.70 315.249   2
  -3  -4   8 4756.60 287.175   2
  -3   4   8 4113.96 345.518   2
   3   4   8 4727.22 340.794   1
   3   4   8 4653.93 344.002   4
  -3  -4   9 6718.63 427.366   4
   3  -4  -9 6403.55 366.734   2
  -3   4  -9 6829.15 420.259   1
  -3  -4   9 6896.52 360.071   2
  -3   4   9 6206.69 423.437   2
   3   4   9 6550.72 409.620   1
  -3   4   9 6416.19 319.772   4
   3   4   9 6333.97 407.095   4
  -3  -4  10 11961.9 572.919   4
   3  -4 -10 10799.9 479.084   2
   3   4  10 11410.6 556.089   4
  -3  -4  10 10675.6 419.439   3
  -3  -4  10 10512.6 454.703   2
  -3   4 -10 10807.3 538.783   1
  -3   4  10 11551.0 585.138   2
   3   4  10 11942.9 570.294   1
  -3   4  10 11165.7 420.595   4
   3  -4 -11 14413.5 555.809   2
  -3  -4  11 13320.6 471.978   3
  -3  -4  11 12787.7 513.332   2
  -3   4  11 13172.5 635.148   2
  -3   4 -11 13636.4 612.114   1
   3   4  11 14192.7 631.832   4
  -3   4  11 13715.1 470.220   4
  -3  -4  12 4595.47 320.102   2
  -3   4  12 5032.42 398.795   2
  -3   4 -12 4902.76 376.831   1
  -3   4  12 5322.12 298.920   4
   3   4  12 4425.16 369.961   4
  -3  -4  12 5238.07 301.391   3
  -3   4  13 37519.4 806.712   4
  -3  -4  13 37803.3 812.451   3
  -3  -4  13 38924.2 941.985   2
  -3   4  13 36562.5 1088.98   2
   3   4  13 37481.2 1065.65   4
  -3   4  14 19886.3 593.815   4
   3   4  14 19978.6 793.066   4
  -3  -4  14 20792.2 713.072   2
  -3  -4  14 19599.1 592.848   3
  -3   4  14 20275.6 821.217   2
   3   4  14 22144.3 860.152   1
  -3   4  15 27404.1 709.058   4
   3   4  15 27771.3 954.998   4
  -3  -4  15 28160.7 850.841   2
  -3   4  15 28581.0 451.409   3
  -3  -4  15 27976.5 715.648   3
  -3   4  15 29216.7 1019.64   2
   3   4  15 27166.8 978.679   1
  -3   4  16 50241.0 980.834   4
  -3  -4  16 46996.3 1132.49   2
  -3   4  16 50927.8 577.757   3
  -3  -4  16 51078.1 980.061   3
  -3   4  16 51865.2 1384.01   2
   3   4  16 51827.8 1386.31   1
  -3  -4  17 1399.76 215.268   2
  -3   4  17 1053.41 147.796   4
  -3   4  17 977.308 218.530   2
   3   4  17 1506.20 249.417   1
  -3   4  17 1069.06 83.3401   3
  -3  -4  17 1297.83 163.941   3
  -3   4  18 2936.01 246.308   4
  -3  -4  18 2629.03 288.981   2
  -3  -4  18 3088.89 255.030   3
  -3   4  18 3498.60 383.401   2
  -3   4  18 2836.75 133.188   3
   3   4  18 2490.69 318.699   1
  -3  -4  19 26818.4 925.363   2
  -3   4  19 26600.9 1053.91   2
  -3  -4  19 27259.3 758.882   3
   3   4  19 26756.9 1061.61   1
  -3  -4  20 6935.70 485.486   2
  -3   4  20 8246.64 593.955   2
  -3  -4  20 7487.03 406.426   3
   3   4  20 7693.55 580.209   1
   3   4  21 331.498 146.544   1
  -3   4  21 225.051 137.197   2
  -3  -4  21 201.202 81.7180   3
  -3  -4  21 53.3704 57.7649   2
  -3  -4  22 13935.3 724.443   2
  -3   4  22 14286.5 824.222   2
   3   4  22 13383.9 796.119   1
  -3  -4  22 13680.5 576.383   3
  -3  -4  23 11.4349 47.0431   3
  -3   4  23 122.809 128.776   2
   3   4  23 40.3039 79.2289   1
  -3  -4  23 28.0013 84.2145   2
  -3  -4  24 3553.48 391.535   2
  -3   4  24 4253.88 469.699   2
   3   4  24 3406.36 417.689   1
  -3  -4  24 4266.49 335.571   3
  -3  -4  25-21.6355 89.0274   2
   3   5   0-19.5084 23.4619   2
  -3  -5   0-31.6494 51.9433   4
   3   5   0 76.6374 50.6177   1
  -3  -5   1 12212.4 545.485   4
   3   5   1 11592.7 507.909   4
  -3  -5  -1 11690.6 528.350   4
   3   5  -1 11768.8 384.009   1
   3  -5  -1 11742.3 457.679   4
   3   5  -1 12198.2 293.498   2
   3   5   1 12132.8 433.556   1
   3   5   1 11975.7 315.489   2
   3  -5  -1 12067.6 541.700   2
   3   5   2 197.215 58.6986   1
   3  -5  -2 294.774 74.8121   4
  -3  -5  -2 262.373 84.1755   4
  -3  -5   2 76.0526 58.6160   4
   3   5  -2 123.771 40.2780   1
   3   5   2 171.417 78.1656   4
   3  -5  -2 101.716 47.2009   2
   3   5  -2 95.9728 30.3483   2
  -3  -5  -3 14.6811 51.4697   4
   3  -5  -3 41.6844 49.6188   4
  -3  -5   3-32.6935 46.1843   4
   3   5   3 106.223 74.0293   4
   3  -5  -3 124.375 66.0871   2
   3   5   3 22.6466 34.1019   1
   3   5  -3 70.9601 27.8341   2
   3   5  -3 49.4426 29.0836   1
   3  -5  -4 504.109 93.7572   4
  -3  -5  -4 726.080 138.187   4
  -3  -5   4 392.394 110.717   4
   3   5   4 509.634 116.610   4
   3  -5  -4 665.534 131.416   2
   3   5   5 2409.84 244.325   4
   3  -5  -5 2261.21 185.095   4
  -3  -5   5 2264.33 246.609   4
   3  -5  -5 2204.46 227.241   2
  -3  -5   5 2317.00 176.807   2
   3   5   6 4647.80 339.714   4
   3  -5  -6 4391.32 252.435   4
  -3  -5   6 4633.91 350.992   4
   3  -5  -6 5037.05 337.685   2
  -3  -5   6 4666.77 260.686   2
  -3   5  -6 4824.03 338.681   1
   3  -5  -7 111.918 50.1933   2
  -3   5  -7 55.4989 50.6499   1
   3   5   7-11.5450 81.5640   4
  -3  -5   7 58.8237 49.2396   2
  -3  -5   7 53.7897 63.8780   4
   3   5   8 7941.08 453.150   4
  -3   5  -8 7353.72 431.245   1
  -3  -5   8 7988.53 472.945   4
   3  -5  -8 8265.81 432.059   2
  -3  -5   8 7371.59 352.836   2
  -3   5   8 7782.98 481.886   2
   3   5   9 1094.40 181.988   4
  -3  -5   9 1461.28 209.946   4
  -3  -5   9 1222.76 149.829   3
  -3  -5   9 1261.66 154.036   2
  -3   5   9 1335.52 207.656   2
  -3   5  -9 1208.13 179.369   1
   3  -5  -9 1169.01 167.438   2
  -3  -5  10 330.648 87.4570   2
   3   5  10 130.673 84.6330   4
  -3   5 -10 439.919 110.776   1
  -3   5  10 291.916 114.031   2
  -3  -5  10 244.669 71.2370   3
   3  -5 -10 319.117 94.6778   2
  -3  -5  11 44.2708 45.8514   2
   3   5  11 0.42890 66.6579   4
  -3   5  11-104.963 113.158   2
  -3  -5  11 197.910 64.3398   3
  -3   5  11 81.6398 50.2695   4
  -3   5 -11 16.6158 53.3487   1
  -3  -5  12 1223.89 162.178   2
   3   5  12 1416.15 203.039   4
  -3   5  12 1381.34 218.187   2
  -3  -5  12 1277.57 155.294   3
  -3   5  12 1503.57 150.518   4
  -3  -5  13 534.713 115.509   2
  -3   5  13 587.151 99.5751   4
   3   5  13 530.928 133.754   4
  -3   5  13 562.238 153.533   2
  -3  -5  13 440.254 100.701   3
  -3   5  14 10868.4 407.561   4
  -3  -5  14 10422.4 495.536   2
  -3  -5  14 10709.6 454.094   3
  -3   5  14 10861.0 621.544   2
   3   5  14 10019.2 559.722   4
  -3  -5  15 15198.0 613.851   2
  -3   5  15 16658.4 299.811   3
  -3  -5  15 16821.7 579.885   3
  -3   5  15 16807.6 783.575   2
   3   5  15 16644.3 738.199   4
  -3   5  15 17185.4 517.803   4
  -3  -5  16 3598.85 311.849   2
  -3  -5  16 3622.60 274.091   3
  -3   5  16 3334.10 122.428   3
  -3   5  16 3392.31 366.252   2
   3   5  16 3076.87 328.376   4
  -3   5  16 3926.88 253.411   4
  -3   5  17 77.9428 20.4135   3
  -3   5  17 84.5245 67.9761   4
  -3   5  17 138.311 128.969   2
   3   5  17 18.8279 61.5214   4
  -3  -5  17 62.6978 69.4323   3
  -3  -5  17 61.2605 60.6013   2
  -3  -5  18 5186.07 393.368   2
  -3  -5  18 4776.49 326.616   3
  -3   5  18 5113.21 465.054   2
   3   5  18 4883.66 418.702   4
  -3  -5  19 310.461 110.276   2
  -3   5  19 471.428 176.924   2
   3   5  19 404.923 127.390   4
  -3  -5  19 448.696 110.048   3
  -3  -5  20 10148.7 577.017   2
  -3   5  20 10575.4 686.874   2
  -3  -5  20 10567.9 504.327   3
   3   5  20 10222.4 685.689   1
   3   5  20 9970.49 617.058   4
   3   5  21 167.325 121.191   4
  -3   5  21 173.287 116.497   2
   3   5  21 315.730 132.199   1
  -3  -5  21 317.176 100.140   3
  -3  -5  21 99.0108 78.8775   2
   3   5  22 1309.30 238.210   4
   3   5  22 1059.36 237.386   1
  -3  -5  22 1346.73 195.468   3
  -3   5  22 1448.50 285.202   2
  -3  -5  22 971.124 196.091   2
  -3   5  23 1643.41 302.736   2
   3   5  23 1078.04 222.012   4
   3   5  23 1400.90 272.651   1
  -3  -5  23 1455.74 244.974   2
  -3  -5  23 1443.00 205.995   3
  -3  -5  24 40.7121 69.6930   3
   3   5  24 234.493 130.352   1
   3   5  24 223.214 118.749   4
  -3  -5  24 16.9569 73.0273   2
  -3  -5  25 3086.06 369.190   2
  -3  -5  25 3112.34 303.346   3
   3   5  25 3145.77 375.625   4
   3   6   0 65.9934 58.8658   1
  -3  -6   0-5.47062 73.2753   4
   3   6   0-3.77281 18.5008   2
  -3  -6   1 60251.1 1244.86   4
   3   6  -1 57185.2 527.554   2
   3   6   1 56890.3 557.426   2
   3   6  -1 58361.6 881.817   1
   3  -6  -1 57890.9 1219.96   2
   3   6   1 55671.9 954.544   1
  -3  -6  -1 60384.3 1226.58   4
  -3  -6   2 1764.17 219.098   4
   3   6   2 1637.20 203.502   4
   3  -6  -2 1534.40 166.004   4
   3   6  -2 1501.18 135.384   1
   3  -6  -2 1656.58 204.405   2
   3   6   2 1614.49 103.239   2
  -3  -6  -2 1741.82 211.882   4
  -3  -6   3 54656.6 1202.56   4
   3   6   3 54030.9 1123.99   4
   3  -6  -3 52061.8 1130.56   2
   3   6  -3 52783.4 735.026   1
  -3  -6  -3 52868.5 1143.31   4
   3  -6  -3 52324.4 921.809   4
  -3  -6  -4 844.879 142.129   4
   3  -6  -4 720.886 112.728   4
  -3  -6   4 830.226 154.563   4
   3  -6  -4 620.761 123.461   2
   3   6   4 707.332 145.588   4
   3   6  -4 694.227 81.6154   1
   3   6   5 50572.3 1110.52   4
   3  -6  -5 48560.7 1074.90   2
  -3  -6   5 50689.2 1184.53   4
   3  -6  -5 49909.8 860.165   4
  -3  -6   5 48518.6 771.912   2
   3   6   6 5324.73 363.590   4
   3  -6  -6 5646.71 273.711   4
  -3  -6   6 6388.27 424.751   4
   3  -6  -6 5500.99 362.794   2
  -3  -6   6 5464.98 270.123   2
  -3   6  -6 5999.58 386.944   1
   3   6   7 18781.0 690.966   4
  -3  -6   7 19457.5 748.501   4
   3  -6  -7 18559.5 657.638   2
  -3  -6   7 18348.3 517.227   2
  -3   6  -7 18058.1 675.408   1
   3   6   8 9470.50 500.399   4
  -3  -6   8 10394.0 555.163   4
  -3  -6   8 9536.01 417.501   3
   3  -6  -8 9593.88 475.232   2
  -3  -6   8 9674.86 388.681   2
  -3   6  -8 10175.9 518.077   1
   3   6   9 38523.7 1038.35   4
  -3   6  -9 39143.0 1034.76   1
   3  -6  -9 37124.3 930.370   2
  -3  -6   9 39783.5 861.411   3
  -3  -6   9 38817.7 807.782   2
  -3   6   9 39866.5 1145.92   2
   3   6  10 1960.53 239.256   4
  -3   6 -10 2193.20 252.010   1
  -3  -6  10 1639.31 185.625   3
  -3  -6  10 2233.31 203.106   2
  -3   6  10 2108.19 271.389   2
   3   6  11 45108.4 1136.54   4
  -3  -6  11 46155.2 936.435   3
  -3  -6  11 47363.5 945.039   2
  -3   6  11 44532.4 1237.46   2
  -3  -6  12 1514.85 179.638   2
   3   6  12 1883.00 248.872   4
  -3  -6  12 1622.24 189.618   3
  -3  -6  13 8264.88 422.934   2
  -3  -6  13 7932.02 402.894   3
  -3   6  13 7567.28 531.149   2
   3   6  13 8709.04 516.915   4
   3   6  14 11376.8 599.799   4
  -3  -6  14 9947.15 477.817   2
  -3  -6  14 10844.6 480.074   3
  -3   6  14 10231.0 627.115   2
  -3  -6  15 39002.5 970.024   2
  -3   6  15 37165.2 350.603   3
  -3  -6  15 38329.4 907.542   3
  -3   6  15 40278.2 1252.92   2
   3   6  15 39145.4 1119.28   4
  -3  -6  16 3441.78 303.395   2
  -3  -6  16 3172.09 270.924   3
  -3   6  16 2937.37 352.949   2
   3   6  16 2968.18 317.836   4
  -3  -6  17 38607.2 1021.98   2
  -3  -6  17 41129.8 968.409   3
  -3   6  17 40150.4 1286.51   2
   3   6  17 39908.4 1162.24   4
   3   6  18-5.36464 63.4025   4
  -3   6  18 81.0207 96.4051   2
  -3  -6  18 65.7627 57.3171   3
  -3  -6  18 83.0753 72.8307   2
   3   6  19 44.9062 69.1522   4
  -3   6  19 201.898 130.346   2
  -3  -6  19 91.4926 82.2260   2
  -3  -6  19 170.966 90.8707   3
   3   6  20 13069.5 699.712   4
  -3  -6  20 13103.9 655.483   2
  -3  -6  20 14535.3 612.555   3
  -3   6  20 14474.5 828.956   2
  -3  -6  21 6127.42 462.529   2
  -3   6  21 5423.79 527.859   2
  -3  -6  21 6322.56 419.193   3
   3   6  21 5888.09 478.030   4
   3   6  22 4629.22 431.542   4
  -3  -6  22 5031.69 432.349   2
  -3   6  22 5547.50 534.877   2
  -3  -6  22 5530.49 398.960   3
  -3  -6  23 12532.5 699.563   2
  -3   6  23 11422.1 776.931   2
  -3  -6  23 11244.1 576.884   3
   3   6  23 12498.8 714.140   4
   3   6  23 11930.1 790.820   1
   3   6  24 1648.97 268.547   4
  -3  -6  24 2146.82 258.309   3
  -3  -6  25 86.5321 80.6043   3
  -3  -6  25 105.395 83.9448   2
  -3  -7   0-14.9555 45.2978   4
  -3  -7   1 198.094 82.5199   4
   3  -7  -1 264.528 101.360   2
  -3  -7  -1 173.358 71.1021   4
  -3  -7   2 6606.63 429.940   4
   3   7   2 5842.85 129.022   2
   3   7  -2 6337.89 285.929   1
   3  -7  -2 6486.95 413.398   2
   3  -7  -2 5803.53 319.106   4
  -3  -7  -2 6230.19 401.736   4
   3  -7  -3 226.911 66.3230   4
  -3  -7  -3 267.781 95.4572   4
  -3  -7   3 359.733 115.334   4
   3   7  -3 255.465 61.3737   1
   3   7   3 171.831 29.9776   2
   3  -7  -3 198.563 75.8350   2
   3   7  -4 4894.01 213.837   1
  -3  -7   4 4908.66 377.047   4
   3   7   4 5207.12 352.916   4
   3  -7  -4 4759.39 349.269   2
  -3  -7  -4 4669.58 345.923   4
   3  -7  -4 4609.67 266.706   4
   3  -7  -5 641.517 134.769   2
   3  -7  -5 614.147 97.2830   4
  -3  -7   5 598.763 142.571   4
   3   7   5 807.146 145.642   4
   3   7  -5 617.674 69.4757   1
  -3  -7  -5 680.501 142.022   4
   3  -7  -6 17065.9 462.126   4
   3   7   6 15596.2 633.609   4
  -3  -7   6 16538.9 706.736   4
   3  -7  -6 16157.3 636.205   2
  -3  -7   6 17060.4 449.050   2
   3  -7  -7 4381.95 219.455   4
  -3  -7   7 4442.93 373.120   4
  -3  -7   7 4204.07 288.645   3
   3  -7  -7 4295.51 327.688   2
  -3  -7   7 4330.85 239.029   2
  -3   7  -7 4577.98 349.781   1
  -3   7  -7 4088.16 302.756   3
   3   7   7 4039.80 324.275   4
  -3  -7   8 25.6256 43.9724   2
   3   7   8-88.6872 86.8050   4
  -3  -7   8 44.7648 50.9934   3
  -3   7  -8 15.7787 61.2669   1
   3   7   9 3981.59 330.577   4
  -3  -7   9 4262.97 294.989   3
  -3  -7   9 3975.60 253.121   2
   3   7  10 9055.53 506.998   4
  -3  -7  10 8341.90 410.293   3
  -3  -7  10 8058.68 368.988   2
  -3   7  10 7680.92 524.615   2
   3   7  11 25783.1 867.032   4
  -3  -7  11 25658.0 683.042   2
  -3  -7  11 26813.5 746.577   3
  -3   7  11 26157.8 979.164   2
  -3  -7  12 16.2396 40.5984   2
   3   7  12 121.505 72.0300   4
  -3   7  12 11.4162 96.6970   2
  -3  -7  12 135.113 77.2889   3
  -3  -7  13 270.963 82.8214   2
  -3   7  13 199.638 35.8668   3
   3   7  13-19.9410 86.3288   4
  -3   7  13 292.249 135.027   2
  -3  -7  13 434.230 111.591   3
  -3  -7  14 308.306 96.1002   2
   3   7  14 327.862 107.459   4
  -3   7  14 309.106 32.4845   3
  -3   7  14 366.562 140.403   2
  -3   7  14 387.013 37.4246   3
  -3  -7  14 437.604 110.539   3
   3   7  15 2083.79 264.694   4
  -3   7  15 2022.43 295.812   2
  -3  -7  15 2262.70 235.057   3
  -3  -7  15 1539.72 195.879   2
  -3  -7  16 1200.58 178.887   2
   3   7  16 1048.30 193.770   4
  -3   7  16 938.723 205.310   2
  -3  -7  16 1017.16 155.729   3
  -3  -7  17 7798.31 458.095   2
  -3  -7  17 7618.64 438.127   3
  -3   7  17 7536.19 576.353   2
   3   7  17 7770.01 516.733   4
   3   7  18 1601.18 244.246   4
  -3   7  18 1208.96 245.251   2
  -3  -7  18 1421.96 197.677   3
  -3  -7  18 1604.43 217.372   2
   3   7  19-79.4220 85.4921   4
  -3  -7  19 103.525 67.1410   3
  -3  -7  19-8.76069 54.5259   2
  -3   7  20 308.830 132.429   2
  -3  -7  20 661.156 144.268   3
  -3  -7  20 554.527 146.647   2
  -3  -7  21 2711.62 304.957   2
  -3   7  21 2957.34 386.200   2
  -3  -7  21 3282.56 316.140   3
   3   7  21 2775.94 321.833   4
   3   7  22 905.379 194.809   4
  -3   7  22 771.894 211.646   2
  -3  -7  22 1190.33 198.188   3
  -3  -7  22 1102.06 207.809   2
  -3  -7  23 389.763 132.298   2
  -3  -7  23 133.583 87.6406   3
  -3  -7  24 1552.99 232.716   3
  -3  -7  24 1516.26 248.567   2
  -3  -7  25 656.634 154.466   3
  -3  -7  25 775.350 190.130   2
  -3  -8   0-37.1420 62.9317   4
   3  -8   0-32.2134 55.1763   2
  -3  -8  -1 10960.4 553.978   4
  -3  -8   1 10739.7 559.967   4
  -3   8  -1 10811.1 450.567   3
   3  -8  -1 11358.5 571.997   2
  -3  -8   2 6284.37 428.394   4
   3  -8  -2 6041.24 409.642   2
  -3   8  -2 5996.90 342.483   3
  -3  -8  -2 6332.52 414.650   4
  -3  -8   3 23826.4 847.001   4
   3  -8  -3 23773.0 801.781   2
   3   8  -3 22639.2 523.613   1
  -3   8  -3 23845.5 687.913   3
   3  -8  -3 23242.2 614.395   4
  -3  -8  -3 23780.5 802.930   4
  -3  -8   4 25314.4 880.295   4
   3  -8  -4 24195.1 603.212   4
   3   8  -4 25541.0 510.363   1
   3  -8  -4 25341.7 830.669   2
  -3   8  -4 24497.4 711.114   3
  -3  -8  -4 26639.4 845.195   4
   3  -8  -5 30021.8 647.216   4
  -3  -8   5 31313.1 775.065   3
   3  -8  -5 29795.2 890.541   2
  -3   8  -5 30303.5 802.805   3
   3   8  -5 30653.9 503.682   1
  -3  -8  -5 31199.5 919.488   4
   3  -8  -6 1633.61 143.595   4
   3   8   6 1410.78 192.169   4
  -3  -8   6 1327.75 122.982   2
  -3  -8   6 1344.31 167.252   3
   3  -8  -7 14549.2 383.479   4
   3   8   7 13851.4 600.389   4
  -3  -8   7 14020.8 534.142   3
  -3  -8   7 14728.1 425.051   2
  -3   8   7 14498.1 428.382   3
   3   8   8 4652.10 350.061   4
  -3  -8   8 3929.61 291.043   3
  -3  -8   8 3883.92 232.667   2
  -3   8   8 4052.33 215.833   3
  -3   8   9 598.125 83.7776   3
  -3  -8   9 605.610 102.101   2
   3   8   9 464.561 128.176   4
  -3  -8   9 622.817 126.400   3
   3   8  10 37915.6 1035.15   4
  -3  -8  10 39376.0 917.069   3
  -3  -8  10 40200.0 804.587   2
  -3   8  10 39398.9 607.270   3
   3   8  11 77564.4 1496.55   4
  -3  -8  11 79076.4 1174.92   2
  -3  -8  11 82743.9 1345.30   3
  -3   8  11 80275.5 795.293   3
   3   8  12 9080.57 519.489   4
  -3  -8  12 8686.24 403.938   2
  -3  -8  12 8664.50 441.990   3
  -3   8  12 8745.86 233.259   3
  -3   8  12 8162.80 572.886   2
   3   8  13 1962.28 239.624   4
  -3  -8  13 1969.10 198.677   2
  -3  -8  13 2288.65 235.478   3
  -3   8  13 1967.37 91.1271   3
  -3   8  13 2090.36 289.317   2
   3   8  14 17.1463 60.5371   4
  -3   8  14-129.755 117.412   2
  -3  -8  14-121.515 75.4235   3
  -3  -8  14 46.3320 47.4760   2
   3   8  15 398.089 117.990   4
  -3   8  15 767.088 205.488   2
  -3  -8  15 714.955 144.377   3
  -3  -8  15 584.345 124.405   2
   3   8  16 7090.37 484.926   4
  -3  -8  16 6134.57 382.632   2
  -3  -8  16 6830.01 415.885   3
  -3   8  16 5899.21 511.190   2
   3   8  17 3119.88 326.074   4
  -3  -8  17 3077.72 283.994   2
  -3  -8  17 3714.90 317.071   3
  -3   8  17 3391.73 397.665   2
   3   8  18 8626.37 540.368   4
  -3  -8  18 8114.46 474.036   2
  -3  -8  18 8185.71 478.069   3
  -3   8  18 8056.99 617.646   2
   3   8  19-23.2871 52.2683   4
  -3   8  19 245.474 129.826   2
  -3  -8  19 53.0008 69.2900   2
  -3  -8  19 232.277 105.702   3
  -3  -8  20 2016.21 250.592   2
   3   8  20 1627.51 246.291   4
  -3   8  20 1732.96 300.265   2
  -3  -8  20 2194.55 263.026   3
   3   8  21 2116.04 279.331   4
  -3  -8  21 2490.36 289.471   2
  -3   8  21 2888.64 391.333   2
  -3  -8  21 2581.24 295.196   3
  -3  -8  22 2414.40 294.071   2
  -3   8  22 2802.11 402.193   2
  -3  -8  22 3163.27 325.201   3
  -3  -8  23-87.6592 77.8894   3
  -3  -8  23-89.4683 84.2849   2
  -3  -8  24 9837.41 629.623   2
  -3  -8  24 10719.1 616.048   3
  -3  -8  25 51.0586 70.5160   3
   3   8  25-36.6594 59.9829   2
  -3  -8  25 26.9014 68.9952   2
  -3   9   0 18.2604 42.8006   3
  -3  -9   0 11.7885 54.7263   4
   3  -9   0 0.48718 62.9972   2
  -3   9  -1 168.671 64.6668   3
  -3   9   1 111.877 54.6655   3
  -3  -9  -1 71.8945 56.1783   4
  -3  -9   1 53.0320 67.1039   4
   3  -9  -1 136.679 88.5688   2
  -3  -9   2 6454.57 448.355   4
   3  -9  -2 6360.49 433.915   2
  -3   9  -2 6652.90 362.556   3
  -3   9   2 6083.32 319.887   3
  -3  -9  -2 7291.38 457.713   4
  -3   9  -3 336.370 98.0308   3
  -3   9   3 203.296 63.9970   3
   3  -9  -3 345.614 85.6949   4
  -3  -9  -3 252.773 107.601   4
  -3  -9   3 451.304 117.274   3
  -3  -9   4 18452.0 613.983   3
  -3   9   4 20005.8 550.504   3
   3   9  -4 19360.1 470.491   1
  -3  -9  -4 19319.0 741.160   4
   3  -9  -4 18198.3 523.832   4
  -3   9   5 264.967 69.5615   3
  -3  -9  -5 336.521 104.974   4
   3  -9  -5 180.815 59.9328   4
   3   9  -5 433.912 67.4793   1
  -3  -9   5 301.101 91.9588   3
  -3   9   6 410.503 77.4645   3
   3  -9  -6 444.654 78.7761   4
   3   9  -6 402.498 57.0590   1
   3   9   6 342.788 34.6586   2
  -3  -9   6 392.329 103.661   3
   3  -9  -7 17412.7 392.647   4
   3   9   7 18088.6 312.690   2
  -3  -9   7 18253.3 624.576   3
  -3  -9   7 17722.4 434.685   2
  -3   9   7 17591.5 465.039   3
   3   9   8 9022.97 490.653   4
   3   9   8 8670.78 248.960   2
  -3  -9   8 7937.67 421.005   3
  -3  -9   8 8873.10 331.550   2
  -3   9   8 8367.85 308.834   3
   3   9   9 21901.9 767.787   4
   3   9   9 22476.1 438.316   2
  -3  -9   9 21594.1 700.141   3
  -3  -9   9 22132.2 557.785   2
  -3   9   9 21072.6 465.227   3
   3   9  10 5382.84 385.581   4
  -3  -9  10 5584.98 294.708   2
  -3  -9  10 5236.91 346.065   3
  -3   9  10 5287.65 218.475   3
  -3   9  11 141.425 36.8162   3
  -3  -9  11 150.208 59.3552   2
   3   9  11 210.451 96.4820   4
  -3  -9  11 280.489 103.495   3
  -3  -9  12 443.734 98.1962   2
   3   9  12 956.266 177.816   4
  -3  -9  12 885.229 156.595   3
  -3  -9  13 74.6221 57.6096   2
   3   9  13-1.80407 59.4301   4
  -3   9  13-5.94077 75.7985   2
  -3  -9  13 73.5119 74.0249   3
   3   9  14 3201.56 313.900   4
  -3  -9  14 3291.55 262.193   2
  -3  -9  14 3527.65 302.011   3
  -3   9  14 3473.52 394.958   2
   3   9  15 153.757 73.2654   4
  -3   9  15 352.485 143.625   2
  -3  -9  15 187.003 73.1693   3
  -3  -9  15 258.477 82.5243   2
  -3  -9  16 581.482 121.350   2
   3   9  16 567.464 139.871   4
  -3   9  16 583.259 181.632   2
  -3  -9  16 354.865 113.172   3
   3   9  17-83.0059 90.6050   4
  -3   9  17 248.917 112.325   2
  -3  -9  17 132.554 78.4646   3
  -3  -9  17 27.6635 59.4292   2
   3   9  18 270.673 112.836   4
  -3  -9  18 126.204 69.6760   2
  -3   9  18 311.845 131.734   2
  -3  -9  18 351.915 129.203   3
   3   9  19-19.7730 51.6884   2
   3   9  19-82.0496 75.5644   4
  -3   9  19-33.4618 86.4713   2
  -3  -9  19-92.4007 80.3286   2
  -3  -9  19 51.5196 52.6360   3
   3   9  20 744.010 147.748   2
  -3   9  20 789.666 219.406   2
  -3  -9  20 485.602 125.665   2
  -3  -9  20 735.282 160.496   3
   3   9  21 515.988 129.237   2
  -3   9  21 306.709 122.932   2
  -3  -9  21 338.072 115.153   2
  -3  -9  21 488.803 141.500   3
   3   9  22 2568.88 275.815   2
  -3  -9  22 2335.32 287.407   2
  -3  -9  22 2448.26 295.654   3
  -3  -9  23 1153.42 214.671   3
   3   9  23 922.767 176.200   2
  -3  -9  23 577.067 151.102   2
   3   9  24 508.602 131.843   2
  -3  -9  24 324.944 134.313   2
  -3  10   0 61.5247 47.5342   3
  -3 -10   0 111.260 73.7609   3
  -3 -10  -1 15562.6 700.330   4
  -3 -10   1 13886.2 538.168   3
  -3  10   1 15142.4 519.971   3
  -3  10  -1 15040.6 539.177   3
  -3 -10   2 17093.0 597.938   3
  -3  10   2 17299.3 544.243   3
  -3  10  -2 16650.8 576.931   3
  -3 -10  -2 17396.8 723.689   4
  -3 -10   3 17212.1 602.840   3
  -3  10   3 16552.2 519.146   3
   3 -10  -3 17222.6 537.370   4
  -3 -10  -3 17318.9 721.526   4
  -3 -10   4 9067.17 442.879   3
  -3  10   4 8931.68 369.610   3
   3 -10  -4 9216.84 370.446   4
  -3 -10  -4 8706.09 509.487   4
  -3 -10   5 27998.8 789.138   3
  -3  10   5 27849.4 634.739   3
  -3 -10  -5 26846.5 883.541   4
   3 -10  -5 27710.9 595.017   4
   3 -10  -6 2103.41 148.333   4
  -3 -10  -6 2553.45 272.778   4
   3  10  -6 2528.94 144.852   1
  -3 -10   6 2776.80 253.613   3
  -3  10   6 2382.15 181.207   3
   3 -10  -7 52679.0 627.523   4
  -3 -10   7 52996.6 1100.73   3
  -3  10   7 54724.9 831.288   3
  -3 -10   7 52054.1 667.364   2
   3  10  -7 52244.7 500.135   1
   3  10   8 2604.37 125.328   2
  -3 -10   8 2366.89 237.893   3
  -3 -10   8 2634.87 171.781   2
  -3  10   8 2668.93 178.024   3
   3  10   9 17640.1 377.072   2
  -3 -10   9 17400.8 644.493   3
  -3 -10   9 17592.7 476.247   2
  -3  10   9 16449.3 412.665   3
   3  10  10 16628.4 401.309   2
  -3 -10  10 16988.7 496.699   2
  -3 -10  10 15741.9 622.474   3
  -3  10  10 16863.1 382.923   3
   3  10  11 3143.34 299.319   4
   3  10  11 2623.75 171.857   2
  -3 -10  11 2965.25 219.436   2
  -3 -10  11 2567.71 260.336   3
   3  10  12 7058.72 448.846   4
  -3 -10  12 7231.42 355.458   2
  -3 -10  12 7218.31 436.095   3
   3  10  13 9670.65 523.355   4
  -3 -10  13 9274.93 414.036   2
  -3 -10  13 10243.3 523.942   3
  -3 -10  14 13.3813 42.0150   2
   3  10  14 74.6890 75.0638   4
   3  10  14 114.997 61.9986   2
  -3 -10  14-2.97232 63.1771   3
   3  10  15 10263.0 557.433   4
   3  10  15 10549.1 428.789   2
  -3 -10  15 9873.05 459.803   2
  -3 -10  15 10430.9 550.145   3
  -3  10  15 11989.7 763.030   2
   3  10  16 3750.67 339.764   4
   3  10  16 4167.29 280.052   2
  -3 -10  16 3419.11 279.350   2
  -3 -10  16 4120.32 352.062   3
  -3  10  16 3439.25 421.753   2
   3  10  17 8968.27 525.211   4
   3  10  17 9167.38 433.089   2
  -3 -10  17 8497.74 453.213   2
  -3 -10  17 9814.99 550.576   3
  -3  10  17 8790.39 674.380   2
   3  10  18 1704.68 193.507   2
   3  10  18 1809.97 244.386   4
  -3 -10  18 2070.09 259.339   3
  -3  10  18 2336.96 357.902   2
  -3 -10  18 1311.00 189.000   2
   3  10  19 9102.66 463.906   2
  -3 -10  19 8485.91 486.996   2
  -3 -10  19 8772.77 541.197   3
  -3  10  19 8704.21 691.041   2
   3  10  20 6168.14 396.895   2
  -3 -10  20 5502.40 406.662   2
  -3 -10  20 6446.81 482.408   3
  -3  10  20 5512.55 558.441   2
  -3 -10  21 4712.47 389.517   2
  -3 -10  21 4594.38 411.977   3
  -3 -11   0 87.1358 67.2448   3
  -3  11   0 113.754 57.7144   3
  -3 -11  -1 8365.00 425.743   3
  -3 -11   1 8297.43 430.854   3
  -3  11   1 8452.25 396.638   3
  -3 -11  -2 2262.54 223.561   3
  -3 -11   2 2266.23 228.960   3
  -3  11   2 2112.06 198.139   3
  -3 -11  -3 5.01616 44.5413   3
  -3 -11   3-34.5591 56.4282   3
  -3  11   3 109.323 54.9070   3
   3 -11  -4-54.1335 51.0946   4
  -3 -11  -4-53.0114 61.3632   4
  -3 -11   4-91.4873 76.6911   3
  -3  11   4-6.66164 35.4472   3
  -3 -11   5 3452.47 289.141   3
  -3  11   5 3466.34 230.080   3
  -3 -11  -5 3356.66 321.620   4
   3 -11  -5 3199.62 202.224   4
   3 -11  -6 860.124 94.0236   4
  -3 -11   6 925.005 157.297   3
   3  11  -6 648.283 80.7651   1
  -3 -11  -6 699.758 153.722   4
  -3  11   6 838.129 112.481   3
   3  11  -7 2250.45 120.693   1
  -3 -11   7 2466.01 252.035   3
  -3  11   7 2429.43 177.605   3
  -3 -11   8 10375.1 507.211   3
  -3  11   8 10193.4 345.771   3
  -3 -11   8 9873.04 291.999   2
  -3 -11   9 55.5063 37.5901   2
   3  11   9 59.0343 24.8747   2
  -3 -11   9 117.844 99.5354   3
   3  11  10-22.4517 25.7166   2
  -3 -11  10 72.8137 55.6560   2
  -3 -11  10-30.7348 60.5990   3
   3  11  11-29.4220 36.7721   2
  -3 -11  11 33.4668 37.7352   2
  -3 -11  11 21.0366 51.3062   3
   3  11  12 2859.80 190.455   2
  -3 -11  12 2580.51 208.884   2
  -3 -11  12 3465.63 316.344   3
  -3 -11  13 306.736 80.5613   2
  -3 -11  13 261.117 99.8089   3
   3  11  14 1963.75 177.432   2
  -3 -11  14 1672.34 180.919   2
  -3 -11  14 1747.77 233.392   3
  -3 -11  15 124.987 63.3340   2
  -3 -11  15 345.214 112.464   3
   3  11  15 395.052 82.3644   2
   3  11  16 7.93444 46.4896   4
  -3 -11  16 57.5586 88.2151   3
  -3 -11  16-36.3726 49.0205   2
  -3  11  17 15.8314 98.5805   2
  -3 -11  17 222.493 100.822   3
  -3  11  18-25.7782 116.830   2
  -3 -11  18 187.493 88.5445   3
  -3  11  19-57.8015 107.238   2
  -3 -11  19 272.135 121.277   3
  -3 -12   0-20.8897 48.9236   3
  -3 -12  -1 10240.3 483.023   3
  -3 -12   1 10645.6 502.050   3
  -3 -12  -2 7896.40 422.712   3
  -3 -12   2 7701.88 428.150   3
  -3  12   2 7569.23 372.929   3
  -3 -12  -3 8661.52 438.320   3
  -3 -12   3 8628.36 454.723   3
  -3  12   3 8068.93 374.576   3
   3 -12  -4 642.105 102.348   4
  -3 -12  -4 619.574 124.004   3
  -3 -12   4 456.767 117.457   3
  -3  12   4 553.028 99.6115   3
  -3 -12  -5 15788.0 579.466   3
  -3 -12   5 14842.4 612.075   3
  -3  12   5 14669.5 475.317   3
   3 -12  -5 15497.6 428.238   4
   3 -12  -6 550.550 68.6772   4
  -3 -12  -6 742.786 132.046   3
  -3 -12   6 850.404 157.841   3
  -3  12   6 440.604 83.5108   3
  -3 -12  -7 16620.8 584.025   3
   3  12  -7 16944.8 367.749   1
  -3 -12   7 16764.5 662.388   3
  -3 -12  -8 111.476 67.5987   3
  -3 -12   8-30.1474 43.2758   3
  -3 -12  -9 11425.8 474.447   3
  -3 -12   9 12431.0 583.514   3
  -3 -12 -10 927.820 142.558   3
  -3 -12  10 559.102 134.188   3
  -3 -12 -11 4039.08 279.417   3
  -3 -12  11 3769.29 337.981   3
  -3 -12 -12 9785.59 425.558   3
  -3 -12  12 11298.9 581.395   3
  -3 -12 -13 2211.17 202.869   3
  -3 -12  13 2378.91 277.673   3
  -3 -12 -14 31.9404 43.8316   3
  -3 -12  14 126.279 105.758   3
  -3 -12 -15 4736.91 285.237   3
  -3 -12  15 5374.11 421.298   3
  -3 -12  16 1490.94 231.477   3
  -3 -12  17 2758.70 315.622   3
  -3 -13   0-40.9785 57.0614   3
  -3 -13  -1 1766.58 208.974   3
  -3 -13   1 1840.51 212.781   3
  -3 -13  -2 3984.07 306.524   3
  -3 -13   2 4139.65 323.221   3
  -3 -13  -3 516.602 112.580   3
  -3 -13   3 1038.48 169.338   3
   3 -13  -4 256.919 68.1651   4
  -3 -13  -4 193.323 59.9930   3
  -3 -13   4 199.487 92.1700   3
  -3 -13  -5 52.5426 47.5132   3
  -3 -13   5 40.7910 70.1141   3
  -3 -13  -6 556.789 118.422   3
  -3 -13   6 495.701 120.725   3
  -3 -13  -7 2478.71 234.769   3
  -3 -13   7 2786.34 281.837   3
  -3 -13  -8 432.864 105.146   3
  -3 -13   8 439.267 122.089   3
  -3 -13  -9 3021.45 250.912   3
  -3 -13   9 2797.89 293.281   3
  -3 -13 -10 128.308 68.2661   3
  -3 -13  10-52.2140 93.3800   3
  -3 -13 -11 54.8025 47.8047   3
  -3 -13  11 142.029 84.2019   3
  -3 -13 -12 168.687 71.3089   3
  -3 -13  12 91.3172 58.3257   3
  -3 -13 -13 52.4953 41.9983   3
  -3 -13  13 192.375 90.4353   3
  -3 -13  14 2915.65 319.844   3
  -3 -13  15-66.7804 78.0368   3
  -3 -14   0 44.2957 58.2377   3
  -3 -14  -1 8364.64 462.542   3
  -3 -14   1 7991.08 459.559   3
  -3 -14  -2 46.0303 69.8339   3
  -3 -14   2 163.727 85.3676   3
  -3 -14  -3 9781.14 486.713   3
  -3 -14   3 10624.9 540.990   3
  -3 -14  -4 976.371 161.579   3
  -3 -14   4 991.953 175.521   3
  -3 -14  -5 13639.7 566.040   3
  -3 -14   5 14019.8 633.721   3
  -3 -14  -6 104.201 80.7937   3
  -3 -14   6 6.33271 64.2830   3
  -3 -14  -7 262.125 80.6556   3
  -3 -14   7 143.750 77.8505   3
  -3 -14  -8-22.4462 51.2832   3
  -3 -14   8-68.0600 76.3657   3
  -3 -14  -9 1144.38 160.795   3
  -3 -14   9 922.467 178.624   3
  -3 -14 -10 8789.13 427.414   3
  -3 -14  10 9294.18 549.697   3
  -3 -14 -11 21114.8 655.310   3
  -3 -14  11 21133.0 840.104   3
  -3 -14 -12 7572.53 386.687   3
  -3 -14  12 7590.35 513.604   3
  -3 -15   0-44.1630 58.4578   3
  -3 -15  -1 1003.11 169.108   3
  -3 -15   1 570.922 131.374   3
  -3 -15  -2 266.472 92.9142   3
  -3 -15   2 130.658 77.7810   3
  -3 -15  -3 78.9795 69.9189   3
  -3 -15   3 159.076 89.9740   3
  -3 -15  -4 45.7950 55.0034   3
  -3 -15   4 84.8400 84.3900   3
  -3 -15  -5 1512.87 195.462   3
  -3 -15   5 1611.29 227.197   3
  -3 -15  -6 196.767 77.4477   3
  -3 -15   6 225.952 102.115   3
  -3 -15  -7 268.920 90.9610   3
  -3 -15   7 287.427 93.9981   3
  -3 -15  -8 613.767 124.837   3
  -3 -15   8 843.271 185.376   3
  -3 -15  -9 155.517 67.1683   3
  -3 -15   9 351.912 125.391   3
  -3 -15 -10 904.798 147.373   3
  -3 -15  10 1059.41 202.470   3
  -3 -15 -11 2428.06 228.320   3
  -3 -16   0 103.470 93.2551   3
  -3 -16  -1 17486.1 709.625   3
  -3 -16   1 17271.3 723.102   3
  -3 -16  -2 135.163 78.1046   3
  -3 -16   2 78.7979 76.5697   3
  -3 -16  -3 8129.41 471.693   3
  -3 -16   3 8193.70 508.816   3
  -3 -16  -4 390.282 106.009   3
  -3 -16   4 315.090 109.675   3
  -3 -16  -5 2656.61 265.543   3
  -3 -16   5 2662.25 301.817   3
  -3 -16  -6 202.986 93.3819   3
  -3 -16   6 335.682 120.064   3
  -3 -16  -7 9721.77 490.987   3
  -3 -16  -8 608.212 127.115   3
  -3 -16  -9 5325.47 354.446   3
  -3 -17   0-98.7797 87.2652   3
  -3 -17  -1 1173.13 193.342   3
  -3 -17   1 1163.58 197.607   3
  -3 -17  -2 527.967 133.535   3
  -3 -17   2 478.241 138.212   3
  -3 -17  -3 941.771 173.190   3
  -3 -17   3 762.255 162.685   3
  -3 -17  -4 212.738 91.6037   3
  -3 -17  -5 1994.67 239.295   3
  -3 -17  -6 94.9143 66.4369   3
  -3 -17  -7 134.665 72.7412   3
  -3 -17  -8 45.4876 56.3390   3
  -3 -18  -2 2567.38 289.691   3
  -3 -18  -3 1575.88 227.606   3
  -3 -18  -4 924.622 170.458   3
  -3 -18  -5 3888.51 339.080   3
  -3 -18  -6 298.772 101.972   3
   4   0   0 24883.0 828.286   4
  -4   0   0 25137.2 718.263   1
   4   0   0 26181.2 772.292   2
  -4   0  -1 4.92446 43.4980   1
   4   0   1-32.7377 57.7906   4
   4   0  -1 26.3059 57.3698   4
   4   0  -1-84.9268 71.6049   2
  -4   0   1 56.3121 49.3592   1
   4   0   2 73200.0 1436.26   4
   4   0  -2 76411.1 1414.60   4
  -4   0  -2 78589.8 1319.78   1
   4   0  -2 76788.7 1292.39   2
  -4   0   2 75912.5 1197.25   1
  -4   0   3 64.4517 54.8113   1
  -4   0   3 41.6936 64.7549   4
   4   0   3 14.7030 63.6883   4
   4   0  -3 33.9506 45.7471   2
  -4   0  -3-30.7765 38.4010   1
   4   0  -3 125.325 93.4873   4
   4   0  -4 61247.1 1238.21   4
   4   0  -4 61101.5 1136.21   2
  -4   0  -4 61929.4 1230.12   1
  -4   0   4 60372.4 1036.11   1
  -4   0   4 61134.0 1269.54   4
   4   0   4 58058.4 1312.42   4
   4   0  -5 63.6057 58.0396   2
  -4   0   5 33.2577 60.9603   4
   4   0   5-30.4291 66.9400   4
  -4   0  -5 13.6849 44.7832   1
  -4   0   5 31.3309 42.1283   1
   4   0   6 8488.37 513.378   4
   4   0  -6 8487.29 418.558   2
  -4   0   6 8157.28 470.802   4
   4   0   7 67.2406 89.9129   4
  -4   0   7 67.5154 67.5913   4
   4   0  -7-24.0666 50.1089   2
   4   0  -8 43756.9 942.528   2
   4   0   8 43820.1 1190.00   4
  -4   0   8 44722.4 1104.08   4
  -4   0   9 61.2430 70.5762   4
  -4   0   9 255.049 111.133   2
   4   0  -9 41.6511 54.9437   2
   4   0   9 118.809 114.507   4
  -4   0  10 75996.7 1467.52   4
   4   0 -10 77783.9 1275.62   2
   4   0  10 76295.8 1510.46   1
  -4   0  10 77493.6 1565.04   2
  -4   0  11 69.2350 76.2677   4
  -4   0  11 49.5411 67.2592   2
   4   0  11 200.321 107.559   1
  -4   0  12 40973.6 1103.54   4
  -4   0  12 41974.1 1196.93   2
   4   0  12 42356.6 1168.94   1
  -4   0  13-70.1834 63.5101   4
  -4   0  13 0.52508 62.6438   2
   4   0  13 24.3246 100.589   1
  -4   0  14 23103.0 844.154   4
  -4   0  14 22560.3 905.169   2
   4   0  14 21590.8 873.155   1
  -4   0  15 130.734 106.088   2
  -4   0  15 26.3616 38.8301   3
   4   0  15 71.2501 88.3709   1
  -4   0  16 10177.8 419.747   3
  -4   0  16 9989.52 626.201   2
   4   0  16 9045.36 589.915   1
   4   0  17-16.8615 63.8131   1
  -4   0  17 41.9325 77.8258   2
  -4   0  17-45.1659 41.2207   3
  -4   0  18 4033.96 261.646   3
  -4   0  18 3415.51 381.160   2
   4   0  18 4544.34 440.568   1
   4   0  19 23.6170 68.7083   1
  -4   0  19 34.2550 95.0933   2
  -4   0  19 65.4999 44.9624   3
  -4   0  20 8274.29 377.037   3
  -4   0  20 8188.26 613.206   2
   4   0  20 8529.12 616.722   1
   4   0  21 130.579 120.127   1
  -4   0  21 67.5485 105.636   2
  -4   0  22 8633.31 656.256   2
   4   0  22 8737.79 648.099   1
  -4   0  23 3.21123 85.9376   2
   4   0  23-16.2675 87.8594   1
  -4  -1   0 962.689 137.718   1
   4  -1   0 883.360 166.084   4
   4   1   0 1103.68 178.458   4
  -4   1   0 983.022 145.300   1
   4   1   0 877.161 134.632   2
   4  -1   0 815.273 145.958   2
  -4   1   1 175.287 61.8742   1
   4  -1   1 251.842 103.544   4
   4  -1  -1 107.786 84.1148   4
   4   1   1 150.930 95.3420   4
   4   1  -1 213.873 86.5257   4
   4   1  -1 158.333 66.0982   2
  -4  -1   1 153.918 63.7095   1
  -4   1  -1 248.476 81.0420   1
   4  -1  -1 123.160 63.3510   2
  -4  -1  -1 199.638 66.3641   1
  -4  -1   1 257.127 98.1060   4
  -4   1  -2 1511.88 183.542   1
  -4  -1   2 1633.11 212.754   4
   4  -1   2 1503.51 208.312   4
   4   1   2 1554.49 219.328   4
  -4  -1   2 1449.91 163.884   1
   4  -1  -2 1559.59 203.258   4
   4   1  -2 1461.99 198.905   4
   4   1  -2 1424.72 171.744   2
   4  -1  -2 1506.08 189.697   2
  -4  -1  -2 1597.59 190.105   1
  -4   1   2 1607.91 177.963   1
  -4  -1   3 91.1145 43.4177   4
   4  -1   3-2.57794 74.8883   4
  -4   1  -3 135.965 62.6517   1
   4   1   3 49.2539 75.5896   4
   4   1  -3 150.510 57.0786   2
   4  -1  -3 74.3819 68.2537   4
   4  -1  -3 57.9819 45.5417   2
   4   1  -3 64.1935 69.9939   4
  -4  -1   3 171.875 65.9830   1
  -4  -1   4 1958.02 181.987   1
   4   1  -4 2169.16 244.010   4
   4  -1   4 2001.75 239.615   4
   4   1   4 1955.41 238.450   4
   4  -1  -4 1778.74 213.086   4
  -4   1  -4 2061.80 227.852   1
   4   1  -4 2023.79 200.326   2
   4  -1  -4 2298.96 230.091   2
  -4   1   4 2476.91 256.331   4
  -4  -1   4 1980.11 235.488   4
   4   1  -5 426.375 96.1619   2
  -4   1   5 318.415 93.3257   4
   4  -1   5 313.869 109.101   4
   4  -1  -5 546.292 117.074   2
   4   1   5 355.672 104.247   4
  -4   1  -5 664.053 131.074   1
  -4  -1   5 522.398 95.6499   1
   4  -1  -5 677.827 137.599   4
  -4  -1   5 393.811 109.793   4
   4   1  -6 3466.19 260.587   2
   4  -1  -6 3353.58 273.380   2
  -4   1  -6 3265.61 296.136   1
  -4  -1   6 3372.10 231.580   1
   4  -1   6 3108.41 315.643   4
  -4   1   6 3268.50 289.331   4
   4   1   6 3112.52 313.810   4
  -4  -1   6 3196.22 298.625   4
  -4  -1   7 4004.88 334.982   4
  -4   1   7 4387.32 336.948   4
   4   1  -7 4080.54 279.243   2
   4  -1  -7 4247.20 309.163   2
   4   1   7 4475.68 345.241   1
  -4  -1   7 4277.11 257.721   1
  -4   1  -7 4120.92 340.300   1
   4  -1   7 4034.11 365.197   4
   4   1   7 3918.41 356.313   4
   4   1   8 1055.90 192.732   4
  -4   1   8 936.265 163.683   4
  -4  -1   8 972.189 172.491   4
  -4  -1   8 878.392 163.884   2
   4   1  -8 1042.41 145.558   2
   4   1   8 909.501 170.034   1
   4  -1  -8 1131.16 162.651   2
  -4  -1   9 11460.7 580.264   4
   4   1  -9 11555.7 471.035   2
   4  -1  -9 11282.2 497.248   2
  -4  -1   9 11555.2 584.121   2
  -4   1   9 10971.6 596.519   2
   4   1   9 10487.4 546.082   1
   4   1   9 10965.5 610.938   4
  -4   1   9 10566.0 531.823   4
   4   1  10 513.435 143.965   1
   4   1  10 467.118 148.522   4
  -4   1  10 277.609 87.8582   4
  -4  -1  10 561.173 142.055   4
  -4  -1  10 348.124 120.371   2
  -4   1  10 497.883 153.077   2
   4   1 -10 632.558 116.354   2
  -4   1  11 3653.86 318.269   4
  -4  -1  11 3706.02 340.662   4
  -4  -1  11 3132.33 313.940   2
  -4   1  11 4359.44 386.100   2
   4   1  11 3498.63 331.448   1
   4   1  11 3307.89 355.223   4
   4   1  12 160.163 90.2341   1
  -4   1  12 498.755 132.197   4
  -4  -1  12 302.586 125.115   4
  -4  -1  12 73.4934 77.5039   2
  -4   1  12 251.408 103.911   2
  -4   1  13 14579.6 644.149   4
   4   1  13 15109.2 716.263   1
  -4  -1  13 15997.6 732.342   2
  -4   1  13 14823.8 731.784   2
   4   1  14-94.5994 96.1145   1
  -4   1  14 6.05919 50.3352   4
  -4  -1  14-17.9544 66.2412   2
  -4   1  14-36.7640 89.9588   2
  -4   1  15 3971.72 346.776   4
  -4  -1  15 4137.24 277.341   3
  -4  -1  15 4784.66 417.072   2
  -4   1  15 4315.01 409.755   2
   4   1  15 4229.38 401.572   1
   4   1  16 147.315 120.511   1
  -4  -1  16 343.792 141.753   2
  -4   1  16 264.518 123.830   2
   4  -1  16 143.104 106.472   1
  -4   1  16 144.618 59.0376   3
  -4  -1  16 132.615 57.5265   3
   4   1  17 2947.36 350.599   1
  -4   1  17 2952.19 215.318   3
  -4  -1  17 2917.37 233.445   3
  -4  -1  17 3407.70 368.392   2
  -4   1  17 2844.56 346.061   2
   4  -1  17 3242.23 364.193   1
  -4   1  18 4357.20 258.405   3
  -4  -1  18 3900.98 269.727   3
  -4  -1  18 4348.36 426.333   2
  -4   1  18 4686.35 457.234   2
   4  -1  18 4169.13 411.690   1
   4   1  18 4561.04 440.117   1
  -4   1  19 10078.0 391.892   3
  -4  -1  19 10451.6 442.174   3
  -4  -1  19 11440.2 702.155   2
  -4   1  19 10203.4 677.880   2
   4  -1  19 10980.2 682.009   1
   4   1  19 10376.5 674.053   1
  -4  -1  20 3043.98 240.882   3
  -4   1  20 3111.09 220.094   3
  -4  -1  20 3015.82 363.512   2
  -4   1  20 3888.29 436.187   2
   4  -1  20 3262.68 379.708   1
   4   1  20 3513.11 404.414   1
  -4  -1  21 959.531 220.418   2
   4   1  21 1257.81 252.684   1
  -4   1  21 1491.89 276.788   2
   4  -1  21 1032.65 222.836   1
  -4  -1  21 933.060 139.641   3
   4   1  22 735.426 199.583   1
  -4  -1  22 561.895 181.917   2
  -4   1  22 968.267 239.657   2
   4  -1  22 883.830 219.195   1
  -4  -1  23 10981.0 738.633   2
  -4   1  23 11356.9 775.877   2
   4   1  23 10831.0 743.020   1
   4  -2   0 56531.2 1220.64   4
   4   2   0 57287.5 1260.64   4
   4   2   0 55648.6 1041.99   2
   4  -2   0 59745.0 1246.30   2
  -4   2   0 57060.5 1119.73   1
  -4  -2   0 57445.3 1272.78   4
  -4   2  -1 100.469 61.5982   1
  -4  -2   1 21.3056 49.8620   4
   4  -2   1 31.6776 55.6206   4
   4  -2  -1 15.3348 54.3195   4
   4   2   1 176.096 96.5086   4
   4   2  -1 171.456 97.8744   4
   4   2  -1 46.1269 40.9968   2
   4  -2  -1 33.6240 40.0427   2
   4   2   1 49.5601 44.2227   2
  -4  -2   1 137.617 62.9687   1
  -4  -2   2 335.812 109.672   4
   4  -2   2 358.427 116.865   4
   4  -2  -2 435.855 109.718   4
   4   2   2 412.390 121.736   4
  -4  -2   2 230.675 75.4890   1
   4   2  -2 245.239 71.1124   2
  -4   2  -2 359.849 92.1444   1
   4   2  -2 312.545 108.480   4
   4  -2  -2 404.215 113.356   2
   4   2   3 9038.01 520.822   4
   4  -2  -3 9500.09 485.418   4
  -4   2  -3 9080.56 467.058   1
   4   2  -3 9322.14 502.195   4
   4   2  -3 9469.17 411.584   2
  -4  -2   3 9371.83 394.910   1
   4  -2  -3 9256.04 476.122   2
   4  -2   3 9337.56 516.815   4
  -4  -2   3 8654.70 493.706   4
   4   2   4 3798.73 344.640   4
   4  -2  -4 4046.67 315.436   4
  -4   2  -4 3909.29 311.432   1
   4   2  -4 3960.36 262.199   2
  -4  -2   4 4200.09 259.181   1
   4  -2  -4 3976.78 311.084   2
   4  -2   4 4158.26 350.615   4
  -4  -2   4 4058.91 341.262   4
   4   2  -5 1139.11 144.217   2
   4  -2   5 1217.03 203.139   4
  -4  -2   5 920.568 165.312   4
   4  -2  -5 1029.99 160.446   2
   4   2   5 761.764 153.707   4
  -4   2  -5 1155.07 181.049   1
  -4  -2   5 1078.85 129.115   1
   4  -2  -5 952.417 160.885   4
   4   2   5 929.764 158.644   1
   4  -2  -6-6.70856 45.3659   2
   4   2   6-8.97423 67.4782   4
  -4  -2   6 120.528 72.2974   4
   4   2  -6 31.2576 38.7612   2
   4  -2  -6 12.8472 47.4524   4
  -4   2  -6-5.46090 56.2952   1
  -4   2   6 63.7035 62.2006   4
  -4  -2   6 29.8584 36.1664   1
   4   2   6-65.2667 70.4041   1
   4  -2  -7 1375.10 184.697   2
   4   2   7 1387.78 191.219   1
  -4  -2   7 1388.21 145.351   1
  -4   2   7 1313.81 183.185   4
   4   2   7 1442.60 224.102   4
  -4  -2   7 1228.19 192.387   4
   4   2  -7 1488.42 161.734   2
  -4   2  -7 1233.88 187.055   1
   4  -2  -8 414.116 100.086   2
  -4   2   8 540.734 125.422   4
   4   2   8 353.781 115.537   4
   4   2   8 367.301 115.561   1
  -4  -2   8 492.869 131.692   4
  -4  -2   8 440.292 78.4272   1
  -4  -2   8 178.906 73.9874   2
   4   2  -8 600.399 111.244   2
  -4  -2   9 14834.4 676.189   4
   4   2  -9 15712.1 530.323   2
  -4  -2   9 14655.2 640.082   2
  -4  -2   9 15269.8 438.960   1
   4   2   9 15523.1 716.494   4
  -4   2   9 15493.6 624.312   4
   4   2   9 15707.8 675.929   1
   4   2  10 16634.3 716.635   1
  -4  -2  10 17313.4 741.425   4
  -4  -2  10 17329.1 706.077   2
  -4   2  10 17879.2 779.251   2
  -4  -2  10 17175.9 460.691   1
   4   2  10 16370.1 759.602   4
  -4   2  10 18017.9 676.187   4
   4   2  11 3362.01 334.167   1
  -4  -2  11 3194.75 315.968   2
  -4   2  11 3142.68 336.123   2
  -4  -2  11 3102.07 193.485   1
   4   2  11 2856.39 321.697   4
  -4   2  11 3261.27 291.520   4
   4   2  12 1143.13 213.784   4
  -4   2  12 1033.52 167.242   4
  -4  -2  12 1205.37 200.960   2
   4   2  12 1074.35 205.521   1
  -4   2  12 1090.22 202.809   2
  -4  -2  12 1047.66 111.566   1
  -4   2  13 3153.06 293.508   4
   4   2  13 3332.94 346.691   1
  -4  -2  13 2833.71 303.281   2
  -4   2  13 3057.25 344.483   2
   4   2  13 3148.75 354.982   4
  -4   2  14 182.314 84.7645   4
  -4  -2  14 208.244 85.4703   2
  -4   2  14 320.696 125.099   2
   4   2  14 158.223 82.3263   1
  -4  -2  14 248.486 66.7188   3
   4   2  14 170.987 97.6747   4
  -4   2  15 414.670 119.685   4
  -4  -2  15 276.761 104.244   2
  -4   2  15 307.890 126.340   2
   4   2  15 364.054 118.760   1
  -4  -2  15 335.963 91.8257   3
   4   2  15 414.030 131.246   4
  -4   2  16 8737.99 503.317   4
   4   2  16 9810.52 617.666   1
  -4   2  16 10441.6 388.464   3
  -4  -2  16 10661.6 457.036   3
  -4  -2  16 9683.78 589.601   2
  -4   2  16 10849.5 671.549   2
  -4   2  17 9700.67 369.382   3
  -4  -2  17 8815.71 418.692   3
  -4  -2  17 8460.56 566.400   2
  -4   2  17 9114.36 628.274   2
   4   2  17 9542.00 627.182   1
   4   2  18 7782.73 581.833   1
  -4   2  18 6997.58 308.824   3
  -4  -2  18 7219.77 381.277   3
  -4  -2  18 7528.78 547.686   2
  -4   2  18 7449.97 583.102   2
   4   2  19 43573.6 1398.87   1
  -4   2  19 45637.7 780.149   3
  -4  -2  19 46424.0 965.621   3
  -4  -2  19 45787.3 1378.90   2
  -4   2  19 45608.5 1449.50   2
  -4  -2  20 590.364 174.237   2
  -4   2  20 540.494 187.793   2
   4   2  20 400.647 156.845   1
  -4  -2  20 364.855 96.5888   3
   4   2  21 3253.34 402.622   1
  -4  -2  21 3116.83 379.126   2
  -4  -2  21 2999.36 252.910   3
  -4   2  21 3821.85 444.856   2
  -4  -2  22 393.005 144.352   2
  -4   2  22 438.794 171.314   2
   4   2  22 660.952 190.530   1
  -4  -2  22 386.451 102.791   3
  -4  -2  23 388.321 143.483   2
   4   3   0 38190.3 1027.75   4
   4   3   0 36286.1 801.969   2
   4  -3   0 37387.4 1016.07   2
  -4  -3   0 38359.1 1051.74   4
   4  -3   0 38571.7 999.966   4
  -4  -3   1 592.189 141.690   4
   4  -3   1 532.318 131.424   4
   4  -3  -1 373.910 111.204   4
   4   3   1 510.248 124.053   4
   4   3  -1 362.430 82.3376   2
   4   3  -1 784.324 160.324   4
   4  -3  -1 434.224 117.598   2
   4   3   1 352.603 82.4334   2
  -4   3  -1 383.565 101.985   1
  -4  -3  -1 461.606 124.693   4
   4  -3  -2 6567.80 408.662   4
   4   3   2 6242.89 430.063   4
   4   3  -2 7048.56 441.738   4
   4   3  -2 6575.17 330.986   2
   4  -3  -2 6497.92 417.238   2
  -4   3  -2 6435.01 394.980   1
   4  -3   2 6487.33 421.648   4
  -4  -3   2 6309.97 431.782   4
   4   3  -3 744.990 110.693   2
   4  -3   3 679.998 156.641   4
  -4   3  -3 859.796 150.696   1
  -4  -3   3 1044.32 182.427   4
   4  -3  -3 844.879 156.195   4
   4   3   3 986.319 178.054   4
   4  -3  -3 868.238 152.515   2
   4   3   3 792.661 133.458   1
   4   3   4 43.6757 47.5773   1
   4   3  -4 107.629 48.2708   2
   4  -3   4 217.694 98.4960   4
  -4  -3   4 57.6767 67.4991   4
   4   3   4-7.43018 83.1150   4
   4  -3  -4 64.9064 52.3566   4
   4  -3  -4 67.4450 51.8204   2
  -4   3  -4 97.8866 62.8192   1
   4   3   5 468.835 116.101   1
  -4  -3   5 617.004 151.084   4
   4  -3  -5 742.250 141.611   2
   4   3   5 260.145 107.261   4
   4  -3  -5 595.580 129.774   4
  -4   3  -5 731.874 143.861   1
   4   3  -5 652.684 104.570   2
  -4   3  -6 1356.53 196.859   1
   4  -3  -6 1382.00 192.419   2
   4   3   6 765.047 166.263   4
  -4  -3   6 1045.24 184.274   4
   4   3  -6 1092.49 134.083   2
   4   3   6 876.371 155.300   1
   4  -3  -6 1132.94 166.646   4
   4  -3  -7 1209.60 175.579   2
   4   3   7 1071.63 192.051   4
   4   3  -7 1169.19 136.684   2
  -4  -3   7 1393.05 213.439   4
   4   3   7 1198.47 184.119   1
  -4  -3   7 1036.47 120.844   1
   4   3  -8-16.3102 33.3283   2
   4   3   8 61.2146 87.8650   4
  -4  -3   8-65.3493 59.7268   4
  -4  -3   8 10.0581 29.1344   1
   4   3   8 10.9552 59.7025   1
  -4  -3   8 9.68111 80.5540   2
  -4   3   8 42.9278 45.4713   4
  -4   3   9 108.583 64.0454   4
   4   3   9 81.8382 94.5926   4
  -4  -3   9 73.0348 60.8023   2
   4   3   9 50.4951 62.1505   1
  -4  -3   9 85.8446 41.0363   1
  -4   3  10 303.900 96.6508   4
   4   3  10 357.288 125.319   4
  -4  -3  10 185.220 87.3397   2
  -4  -3  10 398.806 64.6059   1
  -4   3  10 197.640 89.3694   2
   4   3  10 226.406 98.2171   1
  -4   3  11-14.0878 65.6599   4
   4   3  11-38.4884 88.6695   4
  -4  -3  11 14.3906 18.8260   1
  -4  -3  11 35.4026 72.7197   2
  -4   3  11-35.3207 104.148   2
   4   3  11 36.6444 76.8350   1
   4   3  12 4604.36 398.836   1
  -4  -3  12 4759.08 197.571   1
  -4  -3  12 4831.18 384.860   2
  -4   3  12 4564.93 419.508   2
   4   3  12 5076.15 440.990   4
  -4   3  12 4570.57 340.226   4
  -4  -3  13 486.409 61.8331   1
   4   3  13 306.945 121.981   4
  -4   3  13 446.769 115.257   4
  -4  -3  13 437.063 128.039   2
  -4  -3  13 479.942 105.353   3
  -4   3  13 379.804 120.353   2
   4   3  13 271.741 113.757   1
   4   3  14 1657.68 256.095   4
  -4   3  14 1523.75 200.732   4
  -4  -3  14 1555.94 100.531   1
  -4  -3  14 1601.74 234.669   2
  -4  -3  14 1706.99 188.033   3
  -4   3  14 1628.32 266.922   2
   4   3  14 1577.86 250.583   1
   4   3  15 1354.59 242.641   4
  -4   3  15 1344.17 193.386   4
  -4  -3  15 1202.53 208.625   2
  -4   3  15 1145.55 236.910   2
  -4  -3  15 1371.71 171.427   3
   4   3  15 1189.87 213.260   1
   4   3  16 526.842 169.073   4
  -4   3  16 477.668 112.268   4
  -4  -3  16 632.362 156.205   2
  -4   3  16 443.959 83.4821   3
  -4   3  16 255.019 123.569   2
  -4  -3  16 524.233 109.336   3
   4   3  16 504.788 143.060   1
   4   3  17 135.751 74.7744   4
  -4  -3  17 259.495 122.007   2
  -4   3  17-17.7280 77.2272   2
  -4   3  17 104.627 47.1745   3
  -4  -3  17 152.850 77.5845   3
   4   3  17 227.082 131.930   1
   4   3  18 5546.84 499.153   1
  -4   3  18 4711.21 237.406   3
  -4  -3  18 5200.03 336.601   3
  -4  -3  18 4726.64 429.177   2
  -4   3  18 4656.95 477.452   2
   4   3  18 4838.13 467.779   4
  -4  -3  19 1531.40 264.746   2
  -4   3  19 1348.57 266.189   2
  -4  -3  19 1773.89 202.722   3
   4   3  19 1938.12 298.729   1
   4   3  19 2062.47 316.425   4
   4   3  20 5721.78 520.956   1
  -4  -3  20 5399.11 478.348   2
  -4  -3  20 5185.38 345.134   3
  -4   3  20 5020.71 502.773   2
   4   3  20 5389.80 501.041   4
  -4  -3  21 1288.05 240.574   2
  -4   3  21 1480.58 292.766   2
   4   3  21 1517.15 279.942   1
  -4  -3  21 1427.77 182.799   3
   4   3  21 957.292 225.076   4
  -4  -3  22 329.576 146.041   2
   4   3  22 132.786 107.267   4
  -4  -3  22 44.5740 53.5337   3
  -4   3  22 152.101 126.309   2
   4   3  22 252.891 129.132   1
   4   3  23 3953.99 454.654   4
  -4  -3  23 4961.53 491.441   2
   4   3  24 251.759 130.058   4
   4   3  25 337.865 147.082   4
   4   4   0 6488.94 432.647   4
   4   4   0 6373.41 315.871   2
   4  -4   0 6528.22 437.778   2
  -4  -4   0 6509.51 442.092   4
   4  -4   0 6586.93 415.125   4
  -4  -4  -1 1396.15 212.191   4
   4  -4   1 1101.10 174.340   4
  -4  -4   1 1251.65 193.766   4
   4  -4  -1 1164.15 175.956   4
   4   4   1 1166.26 193.085   4
   4   4  -1 1304.25 199.170   4
   4   4   1 1129.83 135.623   2
   4   4  -1 1074.43 130.735   2
   4  -4  -1 1143.53 187.317   2
   4   4   1 1266.13 159.698   1
   4  -4  -2 53983.0 1160.18   4
   4   4   2 55398.5 1277.61   4
   4   4  -2 53885.1 867.210   2
   4  -4  -2 56124.9 1256.10   2
   4   4   2 54083.2 954.697   2
   4   4   2 54704.9 1056.81   1
  -4  -4  -2 55102.8 1289.92   4
   4  -4   2 55857.1 1235.92   4
  -4  -4   2 53960.9 1277.99   4
   4   4  -3 559.158 87.8273   2
   4   4   3 898.711 145.624   1
  -4  -4   3 834.545 170.051   4
   4  -4  -3 625.410 131.387   4
   4   4   3 652.342 155.508   4
   4  -4  -3 856.609 154.256   2
  -4   4  -3 738.752 143.421   1
   4  -4   3 932.955 167.783   4
  -4  -4   4 69672.4 1471.48   4
   4   4   4 67317.5 1249.73   1
   4   4   4 71373.9 1479.50   4
   4  -4  -4 64957.2 1236.86   4
   4   4  -4 67313.8 954.762   2
   4  -4  -4 67405.0 1352.85   2
  -4   4  -4 67846.5 1340.90   1
  -4  -4   5 430.762 129.090   4
   4  -4  -5 442.982 112.277   2
   4   4   5 429.439 128.935   4
   4  -4  -5 456.024 111.165   4
  -4   4  -5 552.015 123.852   1
   4   4   5 623.997 139.012   1
   4   4  -5 472.061 84.6227   2
   4  -4  -6 27234.3 769.450   4
   4   4   6 26220.6 829.559   1
   4   4  -6 25731.3 603.308   2
   4   4   6 26081.0 918.094   4
   4   4   7 1019.71 194.002   4
   4   4   7 1197.45 187.467   1
   4   4   8 44128.0 1230.56   4
   4   4   8 43806.3 1131.20   1
  -4  -4   8 44145.0 1031.55   2
   4   4   9 3681.67 339.858   1
   4   4   9 2943.42 325.085   4
  -4  -4   9 3646.54 306.786   2
   4   4  10 33864.8 1037.23   1
  -4  -4  10 33955.3 947.595   2
   4   4  10 34558.6 1106.90   4
   4   4  11 348.157 135.063   4
   4   4  11 576.062 153.963   1
  -4  -4  11 192.000 84.6564   2
  -4   4  11 310.415 121.993   2
  -4   4  11 201.543 81.4488   4
   4   4  12 15790.2 745.242   1
  -4  -4  12 15193.0 570.729   3
  -4  -4  12 14995.0 658.757   2
  -4   4  12 15107.6 781.608   2
  -4   4  12 14903.4 583.200   4
   4   4  12 14173.0 733.390   4
  -4   4  13 6670.62 393.249   4
   4   4  13 7014.63 510.627   1
  -4  -4  13 7635.05 409.218   3
  -4  -4  13 7133.23 465.279   2
  -4   4  13 6731.98 534.941   2
   4   4  13 7137.23 522.778   4
   4   4  14 17912.4 833.758   1
  -4  -4  14 18083.2 626.814   3
  -4  -4  14 18970.0 768.132   2
  -4   4  14 18543.7 895.116   2
  -4   4  14 17634.1 642.057   4
   4   4  14 17275.3 827.977   4
   4   4  15 11.6026 70.5078   4
  -4   4  15 152.220 77.6943   4
  -4  -4  15 69.1560 86.9259   2
   4   4  15 232.729 111.943   1
  -4   4  15-15.2428 91.7220   2
  -4  -4  15 13.5765 46.9626   3
   4   4  16 5785.05 493.858   1
  -4   4  16 5284.10 251.017   3
  -4  -4  16 5021.53 336.147   3
  -4  -4  16 4536.90 392.496   2
  -4   4  16 5978.71 522.997   2
   4   4  16 5019.68 459.331   4
   4   4  17 8920.41 624.600   1
  -4   4  17 8998.40 314.089   3
  -4  -4  17 9057.19 452.147   3
  -4  -4  17 8594.75 556.176   2
  -4   4  17 8925.03 645.903   2
   4   4  17 8775.43 615.527   4
   4   4  18 14038.2 804.107   1
  -4  -4  18 13070.9 550.953   3
  -4  -4  18 12414.1 679.528   2
  -4   4  18 12051.3 761.136   2
   4   4  18 13620.8 772.286   4
   4   4  19 2331.50 329.594   4
  -4  -4  19 2134.25 292.666   2
   4   4  19 1883.41 292.147   1
  -4   4  19 2022.56 330.940   2
  -4  -4  19 2391.74 246.860   3
   4   4  20 25673.7 1120.05   1
  -4  -4  20 24170.9 985.888   2
  -4  -4  20 24832.4 777.259   3
  -4   4  20 26247.6 1160.69   2
   4   4  20 26262.2 1107.55   4
   4   4  21 751.475 214.271   4
   4   4  21 587.926 180.740   1
  -4  -4  21 640.404 176.838   2
  -4   4  21 471.419 179.300   2
  -4  -4  21 751.410 145.022   3
   4   4  22 2610.66 374.357   1
  -4  -4  22 3102.45 376.703   2
  -4  -4  22 2723.72 265.276   3
   4   4  22 3062.53 386.966   4
   4   4  23 118.279 99.3591   4
  -4  -4  23 327.007 134.169   2
  -4  -4  23 405.660 115.426   3
   4   4  24 2759.51 383.446   4
   4   4  25 1516.37 286.114   4
   4   5   0 61375.6 1346.97   4
   4   5   0 60169.8 876.932   2
   4  -5   0 62328.9 1386.29   2
   4   5   0 59188.1 1038.64   1
   4  -5   0 59716.6 1243.67   4
  -4  -5   0 59280.4 1354.46   4
   4  -5   1 1613.05 209.777   4
  -4  -5  -1 1398.24 220.745   4
  -4  -5   1 1583.22 225.867   4
   4  -5  -1 1334.96 188.918   4
   4   5   1 1517.41 221.889   4
   4   5  -1 1407.85 133.657   2
   4  -5  -1 1405.89 211.623   2
   4   5   1 1334.81 138.116   2
   4   5   1 1658.16 183.416   1
   4   5  -2 477.739 76.6806   2
   4  -5   2 462.666 125.682   4
  -4  -5  -2 435.944 123.797   4
  -4  -5   2 599.969 143.441   4
   4  -5  -2 528.309 116.780   4
   4   5   2 570.587 147.470   4
   4   5   2 628.085 118.186   1
   4  -5  -2 576.838 132.252   2
   4   5   2 451.131 81.2934   2
   4  -5  -3 1781.58 212.223   4
   4   5   3 1945.18 210.169   1
   4   5  -3 1818.66 148.087   2
   4   5   3 1976.33 250.049   4
   4  -5  -4 18488.5 660.822   4
   4   5   4 18725.7 759.363   4
   4   5   4 18919.2 674.302   1
   4   5  -4 19131.5 471.664   2
   4   5   5 10316.1 576.809   4
   4   5  -5 11026.9 367.085   2
   4   5   5 9987.47 505.362   1
   4   5   6 2870.92 304.026   4
   4   5   6 2348.62 255.369   1
   4   5   7 4125.16 375.532   4
   4   5   7 4428.24 359.631   1
   4   5   8 13891.4 692.261   4
   4   5   8 14034.7 648.751   1
  -4  -5   8 13466.9 557.683   2
   4   5   9 12866.3 675.092   4
   4   5   9 14505.0 675.835   1
  -4  -5   9 13500.0 570.690   2
   4   5  10 9354.09 584.487   4
   4   5  10 9597.72 565.401   1
  -4  -5  10 10416.7 512.788   2
   4   5  11-15.4712 74.6518   4
  -4  -5  11 65.0788 73.3717   2
   4   5  11 89.2397 108.664   1
  -4  -5  12 8970.24 450.337   3
   4   5  12 9203.33 581.812   1
  -4  -5  12 9253.30 507.573   2
  -4   5  12 9138.22 621.475   2
   4   5  12 8220.86 561.375   4
   4   5  13 339.266 137.210   4
  -4  -5  13 266.851 98.8918   2
  -4   5  13 79.7093 80.1665   2
  -4  -5  13 255.649 94.6878   3
   4   5  13 182.912 113.005   1
  -4  -5  14 3113.21 269.621   3
   4   5  14 2984.49 342.075   1
  -4  -5  14 2545.36 287.449   2
  -4   5  14 2866.93 360.065   2
  -4   5  14 2705.57 241.025   4
   4   5  14 2883.39 343.145   4
   4   5  15 993.096 206.835   4
  -4  -5  15 1222.86 202.768   2
  -4   5  15 1056.59 229.436   2
  -4  -5  15 1211.36 173.218   3
   4   5  15 1277.16 234.076   1
  -4   5  16 3410.24 187.905   3
  -4  -5  16 3417.90 287.810   3
   4   5  16 3315.49 380.892   1
  -4  -5  16 3629.70 345.254   2
  -4   5  16 3421.60 399.389   2
   4   5  16 3375.80 379.784   4
   4   5  17 112.691 104.034   4
  -4  -5  17 42.3506 59.8028   2
  -4   5  17-48.0170 87.3242   2
  -4  -5  17 18.6723 45.6730   3
   4   5  17-70.6829 102.141   1
   4   5  18 549.277 166.927   4
  -4  -5  18 472.405 144.741   2
  -4   5  18 536.307 186.157   2
   4   5  18 353.949 137.373   1
  -4  -5  18 503.863 126.147   3
   4   5  19 755.128 195.571   4
  -4  -5  19 771.106 181.531   2
  -4   5  19 877.614 214.493   2
   4   5  19 861.250 210.913   1
  -4  -5  19 702.561 143.040   3
   4   5  20 94.9135 126.866   4
  -4  -5  20 290.628 126.485   2
  -4   5  20-34.6470 72.8308   2
   4   5  20 38.6284 77.9941   1
  -4  -5  20 2.83523 44.7490   3
  -4  -5  21 1335.43 241.161   2
   4   5  21 1053.60 223.427   4
  -4   5  21 749.289 219.468   2
   4   5  21 1019.17 231.285   1
  -4  -5  21 1165.42 179.945   3
  -4  -5  22 80.4794 103.355   2
   4   5  22 117.726 114.115   4
  -4  -5  22 40.1404 66.1963   3
  -4  -5  23 843.397 197.389   2
   4   5  23 998.095 239.630   4
  -4  -5  23 1351.64 202.852   3
  -4  -5  24 228.028 129.968   2
   4   5  24 202.765 103.498   4
   4   6   0 33454.4 574.361   2
   4   6   0 35104.6 806.829   1
   4  -6   0 35486.6 962.874   4
   4   6   1 13681.9 517.757   1
   4   6  -1 13637.1 361.394   2
   4   6   1 12885.8 371.720   2
   4   6  -1 13583.0 484.883   1
   4  -6   1 13529.8 609.762   4
   4  -6  -1 13731.7 588.193   4
   4   6   2 6633.66 454.599   4
   4   6   2 6642.91 379.012   1
   4   6  -2 6278.07 240.827   2
   4   6   2 6221.56 272.920   2
   4  -6  -2 5837.15 380.750   4
   4  -6  -3 3804.33 299.212   4
   4   6   3 3565.52 339.722   4
   4   6  -3 3967.87 196.143   2
   4   6   3 4292.64 321.136   1
   4   6   3 4003.62 230.952   2
   4   6   4 5051.86 401.076   4
   4   6   4 5069.92 354.597   1
   4   6   5 2505.22 291.955   4
   4   6   5 2120.30 239.908   1
   4   6   6 1227.54 209.950   4
   4   6   6 1047.71 179.380   1
   4   6   7 20815.8 839.766   4
   4   6   7 20710.4 780.654   1
   4   6   8 53128.5 1357.51   4
   4   6   8 53515.4 1279.49   1
   4   6   9 2500.71 305.681   4
   4   6   9 3234.32 329.420   1
  -4  -6   9 2629.94 247.152   2
   4   6  10 10549.8 624.566   4
  -4  -6  10 9377.58 464.177   3
   4   6  10 9935.39 582.049   1
  -4  -6  10 9908.74 489.775   2
   4   6  11 11781.2 664.514   4
  -4  -6  11 11952.9 527.622   3
   4   6  11 11108.4 631.925   1
  -4  -6  11 11184.5 532.337   2
   4   6  12 3570.78 370.972   4
  -4  -6  12 4024.73 312.392   3
  -4  -6  12 3950.71 327.329   2
   4   6  12 4234.67 410.077   1
   4   6  13 29711.4 1075.04   4
  -4  -6  13 29890.5 847.296   3
  -4  -6  13 27396.7 876.218   2
   4   6  13 28779.4 1065.75   1
  -4   6  13 27277.8 1105.51   2
   4   6  14 1700.13 268.889   4
  -4  -6  14 1726.04 226.391   2
  -4  -6  14 1919.97 218.735   3
  -4   6  14 1705.14 291.484   2
   4   6  14 2194.39 307.477   1
   4   6  15 881.262 197.564   4
  -4  -6  15 716.276 152.562   2
  -4   6  15 416.787 160.381   2
   4   6  15 724.692 183.372   1
  -4  -6  15 1011.98 168.270   3
  -4  -6  16 5566.25 377.587   3
  -4  -6  16 5544.02 419.483   2
   4   6  16 6195.86 523.121   1
  -4   6  16 6663.94 576.121   2
   4   6  16 5273.43 465.871   4
  -4  -6  17 7034.69 430.463   3
  -4  -6  17 7323.76 494.371   2
   4   6  17 7164.93 576.715   1
  -4   6  17 7593.78 619.892   2
   4   6  17 7030.11 547.546   4
   4   6  18 29.2811 65.6415   4
  -4  -6  18 57.0079 79.9412   2
   4   6  18 29.3120 69.5432   1
  -4   6  18 157.093 127.562   2
  -4  -6  18 94.7357 71.6066   3
  -4  -6  19 1100.61 202.430   2
   4   6  19 1051.77 230.570   4
   4   6  19 898.633 219.946   1
  -4   6  19 1623.81 309.504   2
  -4  -6  19 1195.59 184.609   3
   4   6  20-64.3326 69.3516   1
  -4  -6  20 144.603 103.143   2
   4   6  20 103.473 95.1834   4
  -4   6  20 168.192 144.227   2
  -4  -6  20-31.8330 61.4602   3
  -4  -6  21 3944.04 399.306   2
  -4  -6  21 4308.62 355.681   3
   4   6  21 3690.61 417.149   4
   4   6  22 1601.21 280.581   4
  -4  -6  22 2564.26 331.278   2
  -4  -6  22 2180.23 258.310   3
  -4  -6  23 7543.68 575.254   2
  -4  -6  23 8031.93 500.671   3
   4   6  23 7577.14 607.069   4
  -4  -6  24 3418.75 399.796   2
  -4  -6  24 3270.09 328.085   3
   4   6  24 3176.47 394.104   4
   4   7   0 8640.51 405.708   1
   4   7   0 8249.02 236.439   2
   4  -7   0 8341.07 469.471   4
   4   7  -1 452.147 58.1027   2
   4  -7  -1 296.398 97.7497   4
   4   7  -1 408.728 92.0307   1
   4   7   1 462.123 105.872   1
   4  -7   1 490.303 129.009   4
   4   7   1 402.687 56.6741   2
   4   7   2 1903.58 206.158   1
   4   7   2 1985.44 129.202   2
   4   7  -2 1753.37 169.627   1
   4  -7  -2 2079.13 228.762   4
   4  -7  -3 12646.7 539.040   4
   4   7   3 13040.4 647.250   4
   4   7   3 13183.5 559.144   1
   4   7   3 12812.8 348.855   2
   4   7   4 9394.30 545.416   4
   4   7   4 10018.6 506.991   1
   4   7   4 9981.58 331.585   2
   4   7   5 27010.3 937.092   4
   4   7   5 26600.1 851.499   1
   4   7   6-80.9912 112.084   4
   4   7   6 5.18445 54.2103   1
   4   7   7 3811.12 363.533   4
   4   7   7 4098.85 353.394   1
   4   7   8 10757.5 611.122   4
   4   7   8 10737.1 587.851   1
   4   7   9 15192.1 741.965   4
  -4  -7   9 14801.8 591.809   3
   4   7   9 16462.7 744.704   1
  -4  -7   9 15790.7 579.479   2
   4   7  10 11249.2 640.030   4
  -4  -7  10 11876.2 538.570   3
  -4  -7  10 11261.9 509.604   2
   4   7  10 12235.4 661.245   1
   4   7  11 6.80462 94.9883   4
   4   7  11-3.90976 88.4771   1
  -4  -7  11-44.8557 57.9473   2
  -4  -7  11-77.2374 75.3059   3
   4   7  12 321.538 119.174   4
  -4  -7  12 320.336 103.178   2
   4   7  12 212.394 89.5950   1
  -4  -7  12 358.129 114.941   3
   4   7  13 713.382 181.402   4
  -4  -7  13 824.695 154.931   2
   4   7  13 1118.07 220.516   1
  -4  -7  13 1256.05 189.643   3
   4   7  14-134.769 113.897   4
   4   7  14 139.564 97.5912   1
  -4  -7  14 121.329 81.1825   2
  -4   7  14-94.3831 121.285   2
  -4  -7  14 1.57255 62.1224   3
   4   7  15-18.0761 94.8546   4
   4   7  15 36.7868 87.0290   1
  -4  -7  15-29.6516 55.0363   2
  -4   7  15 31.2314 77.0411   2
  -4  -7  15 102.722 67.3459   3
   4   7  16 174.579 114.903   1
   4   7  16 127.522 119.275   4
  -4  -7  16 235.715 90.8938   2
  -4   7  16 328.014 133.487   2
  -4  -7  16 297.004 109.230   3
  -4  -7  17 1511.72 227.775   2
   4   7  17 1541.82 256.087   4
  -4   7  17 1231.03 265.843   2
   4   7  17 1338.40 256.449   1
  -4  -7  17 1388.87 201.462   3
  -4  -7  18 1070.77 193.589   2
   4   7  18 507.214 165.029   4
   4   7  18 739.958 211.862   1
  -4   7  18 699.298 198.067   2
  -4  -7  18 686.978 139.194   3
   4   7  19 440.952 167.695   1
  -4  -7  19 274.544 112.757   2
   4   7  19 301.051 137.564   4
  -4   7  19 306.854 154.815   2
  -4  -7  19 284.639 108.391   3
  -4  -7  20 432.691 152.917   2
   4   7  20 173.125 65.5020   4
  -4   7  20 274.285 134.263   2
   4   7  20 477.677 187.947   1
  -4  -7  20 389.192 111.915   3
  -4  -7  21 1133.13 218.535   2
   4   7  21 543.382 169.787   4
  -4  -7  21 915.324 169.490   3
  -4  -7  22 2182.55 300.234   2
   4   7  22 2052.71 318.721   4
  -4  -7  22 2266.88 272.273   3
  -4  -7  23 216.094 116.645   2
  -4  -7  23-5.78758 59.7822   3
   4   8   0 25746.2 717.033   1
   4  -8   0 26148.1 833.846   4
   4  -8  -1 688.859 139.493   4
   4   8   1 1027.20 151.492   1
   4   8  -1 873.914 127.913   1
   4   8   2 25295.6 310.202   2
   4   8   2 27231.8 795.040   1
   4  -8  -2 27294.5 811.762   4
   4   8  -2 27382.8 668.910   1
   4   8   3 1447.96 85.0913   2
   4   8   3 1477.29 198.338   1
   4   8  -3 1798.16 166.455   1
   4  -8  -3 1787.82 207.936   4
   4   8   4 38817.7 514.313   2
   4   8   4 40583.8 1035.64   1
   4   8   5 4064.40 369.872   4
   4   8   5 4064.18 189.727   2
   4   8   5 4231.57 347.425   1
   4   8   6 19687.9 814.924   4
   4   8   6 19456.1 763.192   1
   4   8   7 6951.31 492.042   4
   4   8   7 6322.02 446.349   1
   4   8   8 9270.64 565.790   4
  -4  -8   8 8589.49 456.522   3
   4   8   8 9566.57 563.761   1
   4   8   9 7349.73 513.868   4
  -4  -8   9 7447.71 431.349   3
  -4  -8   9 7081.24 380.663   2
   4   8  10 8446.22 553.737   4
  -4  -8  10 8037.37 451.041   3
  -4  -8  10 8548.25 431.320   2
   4   8  11 1350.97 227.266   4
  -4  -8  11 1354.52 186.248   2
  -4  -8  11 1482.90 204.315   3
   4   8  12 9257.17 595.822   4
  -4  -8  12 9454.33 499.349   3
  -4  -8  12 9670.92 487.007   2
   4   8  13 2600.57 326.302   4
  -4  -8  13 2487.80 261.156   3
  -4  -8  13 2651.60 264.198   2
   4   8  14 23695.7 968.801   4
  -4  -8  14 24604.0 818.530   3
  -4  -8  14 23078.3 797.489   2
   4   8  15 247.071 124.761   4
  -4  -8  15 68.4489 56.0088   2
   4   8  15 342.558 157.767   1
  -4  -8  15 270.541 107.712   3
   4   8  16 11522.1 690.202   4
  -4  -8  16 11704.6 584.350   3
  -4  -8  16 11324.4 581.875   2
  -4   8  16 12344.0 810.951   2
   4   8  16 11673.7 742.810   1
   4   8  17 3684.05 398.911   4
  -4  -8  17 4733.41 376.558   3
  -4  -8  17 4029.69 355.546   2
  -4   8  17 4257.50 485.141   2
   4   8  17 4095.64 455.018   1
   4   8  18 9649.70 643.648   4
  -4  -8  18 8934.38 540.204   2
  -4  -8  18 11075.8 576.473   3
  -4   8  18 10961.6 789.695   2
   4   8  18 10686.3 736.888   1
   4   8  19 3026.85 368.543   4
  -4  -8  19 2974.33 321.914   2
  -4  -8  19 3289.57 323.490   3
  -4   8  19 2893.54 417.433   2
   4   8  19 2966.25 401.552   1
   4   8  20 10155.6 679.582   4
  -4  -8  20 9207.09 569.553   2
  -4  -8  20 9877.88 562.298   3
  -4  -8  21 6.52574 73.9004   2
   4   8  21-18.5327 92.7338   4
  -4  -8  21 69.9971 72.6803   3
  -4  -8  22 64.0560 74.2891   2
  -4  -8  22 57.0092 83.2658   3
   4   9   0 154.597 68.3846   1
   4  -9   0 339.132 110.565   4
   4   9  -1 287.595 81.5940   1
   4  -9  -1 146.351 54.7771   4
   4   9   1 275.088 87.5495   1
   4  -9  -2 26.7273 50.2941   4
   4   9  -2 114.203 59.6749   1
   4   9   2 13.2643 50.5316   1
   4   9   3 3217.53 294.994   1
   4   9  -3 3236.12 223.110   1
   4  -9  -3 3312.71 274.642   4
   4   9   4 24.8064 52.1072   1
   4   9  -4 137.987 55.5960   1
  -4  -9   6 1786.25 212.174   3
   4   9   6 1828.75 103.409   2
   4  -9  -7 58.9320 47.8075   4
  -4  -9   7 17.0339 55.1391   3
   4   9   8 90.5770 106.912   4
  -4  -9   8-37.1897 64.7685   3
  -4   9   9-3.59086 37.4798   3
   4   9   9-39.7723 80.6863   4
  -4  -9   9 14.6113 63.0229   3
   4   9  10 4146.35 391.542   4
  -4  -9  10 3784.93 317.617   3
  -4  -9  10 3934.87 279.726   2
   4   9  11 4031.44 390.215   4
  -4  -9  11 3409.31 303.596   3
  -4  -9  11 3983.54 294.912   2
   4   9  12-36.0935 79.4630   4
  -4  -9  12-46.7648 71.3855   2
  -4  -9  12-43.9744 49.7916   3
   4   9  13 517.317 138.709   4
  -4  -9  13 670.829 138.308   2
  -4  -9  13 636.701 139.812   3
   4   9  14 2219.29 300.728   4
  -4  -9  14 2440.86 266.631   3
  -4  -9  14 2183.93 243.112   2
   4   9  15 2955.70 348.510   4
  -4  -9  15 2993.85 298.369   3
  -4  -9  15 2559.58 270.753   2
  -4  -9  16 1114.25 185.575   2
   4   9  16 912.148 198.097   4
  -4  -9  16 1273.27 205.542   3
   4   9  17 3973.54 407.904   4
  -4  -9  17 4087.18 359.398   3
  -4  -9  17 3414.76 324.417   2
  -4  -9  18 809.770 169.207   2
   4   9  18 572.667 160.074   4
  -4   9  18 659.931 213.922   2
  -4  -9  18 689.549 159.210   3
   4   9  19 1982.92 292.435   4
  -4  -9  19 2122.02 265.083   3
  -4  -9  20 40.9768 62.7583   3
   4  10   0 9860.69 467.024   1
   4 -10  -1 182.660 77.2002   4
   4  10   1 347.926 96.3012   1
   4  10  -1 375.949 92.0040   1
   4  10  -2 27060.2 697.611   1
   4  10   2 27229.7 830.397   1
   4 -10  -2 27056.8 805.646   4
   4  10  -3 1183.10 142.067   1
  -4  10   3 1015.87 148.036   3
   4 -10  -3 943.455 152.487   4
  -4 -10   4 1823.73 217.558   3
  -4  10   4 1663.26 184.547   3
   4  10  -4 2072.25 171.273   1
  -4 -10   5 3264.80 291.413   3
  -4  10   5 3070.23 245.380   3
  -4  10   6 1498.29 167.984   3
  -4 -10   6 1183.94 178.073   3
  -4  10   7 1004.08 137.647   3
   4 -10  -7 876.054 122.448   4
  -4 -10   7 996.810 174.200   3
  -4 -10   8 27482.8 857.965   3
  -4 -10   9 4.14836 64.6415   3
   4  10  10 132.931 87.7146   4
  -4 -10  10 134.173 85.7374   3
   4  10  11 1911.77 268.724   4
  -4 -10  11 1728.90 227.075   3
   4  10  12 2091.31 291.071   4
  -4 -10  12 2020.10 247.831   3
   4  10  13 10929.9 644.605   4
  -4 -10  13 11460.4 592.297   3
   4  10  14 11863.7 676.527   4
  -4 -10  14 12598.8 620.227   3
   4  10  15 17199.3 819.065   4
  -4 -10  15 17873.8 750.133   3
   4  10  16 1377.77 242.204   4
  -4 -10  16 2096.54 265.888   3
   4  10  17 112.251 100.176   4
  -4 -10  17 33.5938 66.7658   3
   4  10  18 6423.81 512.926   4
  -4 -10  18 6910.16 487.200   3
   4  11   0 7310.76 411.732   1
  -4 -11   1 2385.64 251.889   3
   4  11  -1 2202.73 218.159   1
   4  11   1 2323.13 242.543   1
   4 -11  -1 1998.83 229.293   4
  -4 -11   2 2914.91 279.478   3
   4  11  -2 3044.52 242.483   1
   4 -11  -2 2818.39 266.272   4
   4 -11  -3 241.421 86.8951   4
  -4 -11   3 387.354 109.616   3
   4  11  -3 207.357 70.6875   1
   4  11  -4 28.1821 31.9560   1
  -4 -11   4-105.673 75.7384   3
  -4 -11   5 2593.52 267.297   3
   4  11  -5 2618.34 178.604   1
   4 -11  -6 24.2394 38.8092   4
  -4 -11   6-52.4316 47.8277   3
   4 -11  -7 561.365 87.3706   4
  -4 -11   7 572.989 143.802   3
  -4 -11   8 2299.62 258.441   3
  -4 -11   9 429.240 124.819   3
  -4 -11  10 75.9407 59.2162   3
  -4 -11  11 51.8178 65.0196   3
  -4 -11  12 655.117 146.160   3
  -4 -11  13 2543.85 285.579   3
   4  11  14 16568.9 784.837   4
  -4 -11  14 17766.0 758.712   3
   4  11  15 2460.97 308.695   4
  -4 -11  15 2690.44 304.873   3
   4  11  16 1207.80 226.155   4
  -4 -11  16 1461.13 236.604   3
  -4 -12   0 5626.72 391.564   3
   4  12  -1 748.510 133.380   1
  -4 -12  -1 894.479 160.727   3
  -4 -12   1 976.092 171.868   3
   4 -12  -1 940.948 166.397   4
  -4 -12  -2 9019.02 488.582   3
  -4 -12   2 9274.72 506.254   3
   4  12  -2 9126.26 428.361   1
   4 -12  -2 9665.03 487.221   4
   4 -12  -3 1038.79 156.503   4
   4  12  -3 1242.82 153.364   1
  -4 -12   3 1223.13 193.827   3
   4  12  -4 8499.03 361.163   1
  -4 -12   4 8384.49 483.757   3
  -4 -12   5 123.297 84.6970   3
  -4 -12   6 11253.0 566.022   3
  -4 -12   7 1463.80 214.917   3
  -4 -12   8 17099.9 708.710   3
  -4 -12   9 310.278 114.826   3
  -4 -12  10 5027.94 399.413   3
  -4 -12  11-6.82147 65.4246   3
  -4 -12  12 3754.03 353.577   3
  -4 -12  13 10006.5 579.640   3
  -4 -13   0 55.2721 57.0484   3
  -4 -13  -1 1237.95 191.593   3
  -4 -13   1 1436.99 211.458   3
   4 -13  -1 1325.64 192.644   4
   4  13  -1 1497.73 193.892   1
   4 -13  -2 284.707 93.4159   4
  -4 -13  -2 497.099 124.020   3
   4  13  -2 496.654 112.735   1
  -4 -13   2 325.193 104.835   3
  -4 -13  -3 257.245 96.9994   3
  -4 -13   3-15.2110 85.3039   3
  -4 -13  -4 1079.91 174.706   3
  -4 -13   4 1152.04 191.255   3
  -4 -13  -5 1682.08 218.948   3
  -4 -13   5 1817.30 237.822   3
  -4 -13  -6 2177.45 243.934   3
  -4 -13   6 2163.83 259.459   3
  -4 -13  -7 250.652 97.9195   3
  -4 -13   7 73.4052 70.1450   3
  -4 -13  -8 1000.49 165.564   3
  -4 -13   8 1091.84 197.132   3
  -4 -13   9 1319.59 217.969   3
  -4 -13  10 185.779 96.6672   3
  -4 -13  11 1446.00 227.925   3
  -4 -14   0 4622.21 372.646   3
  -4 -14  -1 1010.04 180.279   3
  -4 -14   1 875.325 166.297   3
  -4 -14  -2 4428.97 364.007   3
  -4 -14   2 4736.05 382.037   3
  -4 -14  -3 125.735 87.1170   3
  -4 -14   3 235.982 111.198   3
  -4 -14  -4 22974.6 808.665   3
  -4 -14   4 23359.1 847.676   3
  -4 -14  -5 723.874 152.550   3
  -4 -14   5 801.311 169.325   3
  -4 -14  -6 12409.0 587.490   3
  -4 -14   6 13334.7 654.894   3
  -4 -14  -7 531.895 127.375   3
  -4 -14   7 426.637 129.424   3
  -4 -14  -8 135.398 72.8062   3
  -4 -14   8-17.0364 60.0246   3
  -4 -14  -9 1953.26 229.192   3
  -4 -14 -10 5965.60 397.184   3
  -4 -14 -11 67.4977 72.9258   3
  -4 -14 -12 4338.75 331.458   3
  -4 -15   0 1391.45 209.058   3
  -4 -15  -1-18.6157 70.3446   3
  -4 -15   1 135.971 79.7543   3
  -4 -15  -2 2090.06 255.664   3
  -4 -15   2 2354.20 276.934   3
  -4 -15  -3 249.743 111.282   3
  -4 -15   3 373.496 128.697   3
  -4 -15  -4 830.054 159.983   3
  -4 -15   4 876.891 173.497   3
  -4 -15  -5 1917.69 239.181   3
  -4 -15  -6 284.041 108.182   3
  -4 -15  -7 43.2932 49.9901   3
  -4 -15  -8 203.768 87.1611   3
  -4 -15  -9 807.550 152.546   3
  -4 -15 -10 5.04530 43.9025   3
  -4 -16   0 3502.96 341.181   3
  -4 -16  -1 319.280 113.441   3
  -4 -16  -2 2982.77 309.356   3
  -4 -16  -3 96.1032 71.0464   3
  -4 -16  -4 54.1070 64.0112   3
  -4 -16  -5 697.869 153.305   3
  -4 -16  -6 1621.86 224.126   3
  -4 -16  -7 1061.20 179.499   3
  -4 -16  -8 14487.7 641.053   3
  -4 -16  -9 5.73017 51.5760   3
  -4 -17  -6 56.4510 65.5752   3
   5   0   0 110.777 74.9826   4
   5   0   0 116.009 74.6299   2
  -5   0   0 84.6092 49.7946   1
  -5   0  -1-103.637 70.9509   1
  -5   0   1-4.83655 41.8448   1
   5   0   1 32.8310 70.2947   4
   5   0  -1 112.657 94.5366   4
   5   0  -1 20.3161 49.8998   2
   5   0   1-63.9220 75.0527   2
   5   0   2 52.3132 77.4759   4
   5   0  -2 349.412 123.691   4
   5   0  -2 399.805 109.120   2
  -5   0   2 216.559 77.6436   1
   5   0   3 49.7132 72.5567   4
   5   0  -3 154.930 81.2243   2
   5   0  -3-39.4273 62.2352   4
  -5   0   3 9.54985 42.0481   1
   5   0  -4 243.936 88.4120   2
   5   0   4 207.080 94.1809   4
   5   0  -4 235.045 92.3956   4
  -5   0   4 128.670 70.2215   1
   5   0   5 33.1512 94.0685   4
  -5   0   5-4.05135 40.2043   1
  -5   0   6 24427.3 755.046   1
   5   0   6 24828.4 994.334   4
  -5   0   7 11.5144 43.6509   1
   5   0   7-37.2237 93.3416   4
   5   0   8 1545.05 265.410   4
  -5   0   8 2093.57 218.916   1
   5   0   9-21.0895 84.8226   4
  -5   0   9 63.6955 52.7763   1
   5   0  10-56.3683 95.1093   4
   5   0  11-83.5523 86.2848   4
   5   0  12 9313.89 656.902   4
   5   0  13 2.13767 108.840   4
  -5   0  13 8.05816 70.7000   2
   5   0  14 2236.81 337.447   4
  -5   0  14 2370.01 330.322   2
   5   0  15 166.150 131.141   4
  -5   0  15-144.249 146.572   2
  -5   0  16 8674.05 651.770   2
   5   0  16 8249.17 655.908   4
  -5   0  17 90.5809 106.921   2
  -5   0  17 2.77412 52.8724   3
   5   0  17 2.43870 102.386   4
  -5   0  18 141.379 87.4137   2
  -5   0  18 412.914 100.288   3
  -5   0  19-54.2953 97.1477   2
  -5   0  19 32.2448 49.2397   3
  -5   0  20 182.617 119.783   2
  -5   0  21-30.1795 96.5789   2
   5  -1   0 72.3416 103.260   4
   5   1   0 19.3875 105.315   4
   5   1   0 98.7010 69.0868   2
  -5  -1   0-3.63267 46.6648   1
  -5   1   0-43.3643 45.4885   1
   5  -1   1 7045.68 508.252   4
   5   1   1 6680.48 496.113   4
   5  -1  -1 6737.40 487.119   4
   5   1  -1 6145.80 466.893   4
  -5   1   1 6937.32 428.447   1
  -5  -1   1 6671.68 406.407   1
   5   1  -1 6919.89 424.824   2
   5   1   1 6796.70 428.964   2
  -5  -1  -1 6197.30 414.167   1
   5  -1   2 1244.46 218.529   4
   5   1   2 1138.00 206.510   4
   5   1  -2 1479.52 201.386   2
   5  -1  -2 1475.61 230.967   4
   5   1  -2 1225.31 211.042   4
  -5   1   2 1544.22 207.584   1
  -5  -1   2 1438.53 193.725   1
   5   1   2 1147.31 185.753   2
   5  -1   3 593.914 170.878   4
   5   1  -3 555.583 121.269   2
  -5   1   3 619.844 129.757   1
   5   1   3 526.773 151.641   4
   5  -1  -3 547.901 142.259   4
   5   1  -3 542.362 145.999   4
  -5  -1   3 590.423 122.427   1
  -5   1   4 1440.96 197.130   1
   5  -1   4 1390.89 231.369   4
   5   1   4 1175.13 213.207   4
  -5  -1   4 1359.49 176.266   1
   5  -1  -4 1149.62 199.195   4
   5   1  -4 1452.89 229.471   4
   5   1  -4 1661.48 205.858   2
   5   1  -5 465.932 105.996   2
   5  -1   5 560.526 157.930   4
   5   1   5 238.036 86.7498   4
   5  -1  -5 572.818 133.784   4
  -5   1   5 522.222 119.353   1
  -5  -1   5 624.415 119.864   1
   5   1  -6 13.8352 44.2184   2
   5  -1   6-49.9912 70.8574   4
   5   1   6 34.7803 89.6081   4
  -5   1   6-8.21208 39.2114   1
  -5  -1   6-36.4313 50.6796   1
  -5  -1   7 1707.66 190.905   1
   5  -1   7 1661.43 261.193   4
   5   1   7 1867.30 282.177   4
   5  -1   8 816.150 197.108   4
   5   1   8 618.093 163.296   4
  -5  -1   8 973.817 144.975   1
   5  -1   9 6160.17 513.894   4
   5   1   9 5711.07 493.192   4
  -5  -1   9 6586.27 366.923   1
  -5  -1  10 11095.5 467.092   1
   5  -1  10 9727.24 658.363   4
   5   1  10 10105.0 667.360   4
  -5  -1  11 1082.70 147.846   1
   5  -1  11 1368.54 258.413   4
   5   1  11 791.030 199.056   4
   5   1  12-43.4224 67.0603   4
  -5  -1  12-2.99678 39.8714   1
   5   1  13 2377.00 338.702   4
  -5  -1  13 2221.61 312.048   2
   5  -1  13 2855.65 376.928   4
   5   1  14 1975.11 314.234   4
  -5  -1  14 1937.82 297.142   2
  -5   1  14 1781.57 292.431   2
   5   1  15 468.430 156.750   4
  -5  -1  15 252.009 117.522   2
  -5   1  15 569.826 177.113   2
   5   1  15 671.491 193.590   1
  -5  -1  16 4653.95 331.946   3
  -5  -1  16 3923.15 426.838   2
   5   1  16 3672.79 409.980   1
  -5   1  16 3906.69 443.654   2
   5   1  16 4232.92 468.363   4
   5   1  17 1939.53 324.683   4
  -5   1  17 1988.93 207.141   3
  -5  -1  17 1934.49 219.524   3
  -5  -1  17 2045.50 313.939   2
  -5   1  17 1876.95 319.585   2
   5   1  17 2212.07 324.268   1
   5   1  18 357.526 171.189   4
  -5  -1  18 214.349 134.237   2
  -5   1  18 222.585 131.674   2
   5   1  18 361.214 149.042   1
  -5   1  18 337.932 83.8708   3
  -5  -1  18 76.8531 54.7086   3
   5   1  19-97.8693 98.1326   4
  -5  -1  19 69.5695 91.1736   2
  -5   1  19 170.199 129.363   2
   5   1  19 33.8399 67.8547   1
  -5  -1  19 10.8945 42.3473   3
   5   1  20 17.7433 84.6805   4
  -5  -1  20 19.9572 91.6383   2
  -5   1  20 50.8691 92.5150   2
  -5  -1  21 4403.37 500.821   2
   5  -2   0-25.7597 85.3069   4
   5   2   0 60.6451 90.8880   4
   5   2   0 8.61515 49.8418   2
   5  -2   1 15236.6 741.652   4
   5  -2  -1 16504.6 760.257   4
   5   2   1 17593.3 802.616   4
   5   2  -1 17205.2 776.121   4
   5   2  -1 15948.9 622.260   2
   5   2   1 16009.8 639.046   2
   5  -2   2 2802.10 323.124   4
   5  -2  -2 2638.88 305.241   4
   5   2  -2 2972.44 327.876   4
   5   2   2 2548.44 314.297   4
   5   2  -2 2362.10 240.826   2
   5   2   2 1916.32 222.665   2
  -5   2   2 2666.71 273.651   1
   5   2   3 41680.7 1262.02   4
   5  -2  -3 38877.7 1123.94   4
   5   2  -3 39949.6 1171.27   4
   5   2  -3 39358.1 951.984   2
  -5  -2   3 39631.5 942.728   1
  -5   2   3 39010.4 1026.44   1
   5  -2   3 38330.6 1189.74   4
   5   2  -4 968.907 152.338   2
   5  -2   4 742.545 172.236   4
   5   2   4 642.034 159.826   4
   5  -2  -4 560.281 150.306   4
  -5  -2   4 702.191 128.791   1
  -5   2   4 886.390 161.243   1
   5   2   5 32899.5 1141.45   4
   5  -2  -5 33817.7 1023.10   4
   5   2  -5 33007.9 861.120   2
  -5  -2   5 32935.1 829.427   1
   5  -2   5 32486.8 1112.60   4
  -5  -2   6 103.103 58.6589   1
   5  -2   6 162.046 106.321   4
   5   2   6 133.968 83.0204   4
   5   2  -6 73.6782 51.9539   2
   5   2   7 21434.1 940.309   4
   5   2  -7 21007.7 677.795   2
  -5  -2   7 20979.9 636.759   1
   5  -2   7 21262.1 931.465   4
   5  -2   8 436.941 141.558   4
   5   2   8 244.857 131.290   4
  -5  -2   8 387.483 94.2935   1
  -5  -2   9 34255.6 779.904   1
   5  -2   9 34723.4 1219.22   4
   5   2   9 34169.2 1205.71   4
  -5  -2  10 116.328 59.8930   1
   5  -2  10 41.9858 107.709   4
   5   2  10-34.3584 60.8531   1
  -5  -2  11 22754.1 609.236   1
   5   2  11 22092.7 919.313   1
   5  -2  11 21643.9 994.394   4
   5   2  11 20614.3 970.632   4
   5   2  12 0.68987 71.8252   4
   5   2  12 60.3174 109.734   1
  -5  -2  13 12531.3 719.060   2
   5   2  13 12038.0 695.947   1
   5   2  13 12265.5 754.362   4
   5   2  14 156.196 154.369   4
  -5  -2  14 62.9937 70.5141   2
  -5   2  14 105.750 107.557   2
   5   2  14 26.3281 95.3184   1
  -5  -2  15 18703.5 680.590   3
  -5  -2  15 17950.9 885.710   2
  -5   2  15 17655.8 940.506   2
   5   2  15 18213.7 900.712   1
   5   2  15 18193.4 949.360   4
   5   2  16 90.1338 112.261   4
  -5  -2  16 184.780 118.418   2
  -5   2  16-53.1397 78.3839   2
  -5  -2  16 63.2669 66.7603   3
   5   2  16 86.9122 119.024   1
  -5   2  17 7902.69 394.509   3
  -5  -2  17 7962.97 448.093   3
  -5  -2  17 8061.36 615.969   2
  -5   2  17 7048.03 617.056   2
   5   2  17 7410.98 593.006   1
   5   2  17 7316.39 621.938   4
   5   2  18 503.218 167.889   4
  -5  -2  18 243.140 106.774   2
  -5   2  18 221.698 119.866   2
  -5  -2  18 290.535 96.1764   3
   5   2  18 460.503 166.908   1
   5   2  19 2159.16 351.561   4
  -5  -2  19 1447.67 267.128   2
  -5  -2  19 1758.20 212.025   3
  -5   2  19 2001.40 344.585   2
   5   2  19 2131.31 337.162   1
   5   2  20 362.378 135.712   4
  -5  -2  20 388.620 158.972   2
  -5   2  20 217.458 142.326   2
  -5  -2  20 475.638 119.114   3
   5   2  21 1426.94 303.440   4
  -5  -2  21 2084.81 332.421   2
   5  -3   0-16.6006 75.4801   4
   5   3   0-108.935 76.4678   4
   5   3   0-102.446 80.9993   2
   5  -3   1 28462.7 1000.22   4
   5  -3  -1 29769.6 1007.24   4
   5   3   1 27390.8 1012.65   4
   5   3  -1 28280.4 1006.24   4
   5   3  -1 28181.3 788.448   2
   5   3   1 29124.5 823.904   2
   5  -3  -2 11977.5 630.875   4
   5   3   2 12469.1 689.088   4
   5   3  -2 12741.6 674.667   4
   5   3  -2 12317.6 514.289   2
   5   3   2 12954.4 556.523   2
   5  -3   2 12322.3 667.737   4
   5   3   3 7287.25 535.465   4
   5  -3  -3 7182.50 484.145   4
   5   3  -3 7246.01 388.233   2
   5   3   3 6651.48 402.805   2
   5  -3   3 7237.15 518.015   4
   5   3  -4 247.272 84.2262   2
   5  -3   4 309.052 123.740   4
   5   3   4 202.740 95.9152   4
   5  -3  -4 205.997 100.303   4
   5  -3   5 146.954 100.688   4
   5   3   5 376.045 150.237   4
   5  -3  -5 322.518 116.708   4
   5   3  -5 318.950 93.4947   2
   5  -3   6 727.355 171.174   4
   5   3   6 864.428 180.218   4
   5  -3  -6 678.899 153.603   4
   5   3  -6 914.883 136.778   2
   5  -3   7 1053.95 209.672   4
   5   3   7 971.172 209.408   4
   5   3  -7 1115.26 151.170   2
   5  -3   8 544.699 166.189   4
   5   3   8 337.941 138.489   4
   5   3   8 658.810 159.435   1
   5   3  -8 591.383 115.662   2
   5   3   9-44.8927 86.5633   4
   5   3   9 83.4205 93.0117   1
   5  -3   9 85.3807 109.323   4
   5   3  10 18058.7 894.605   4
   5   3  10 16704.6 778.077   1
   5   3  11 1989.71 287.226   1
   5   3  11 2052.67 315.099   4
   5   3  12 47.5385 98.3919   1
   5   3  12 174.646 150.838   4
  -5  -3  12-45.3146 94.0791   2
  -5  -3  13 7467.27 542.490   2
   5   3  13 7583.19 561.171   1
   5   3  13 7259.41 588.531   4
   5   3  14 586.283 166.364   1
   5   3  14 457.974 152.039   4
  -5  -3  14 299.325 136.091   2
  -5  -3  15 4332.52 338.385   3
  -5  -3  15 4829.18 456.536   2
  -5   3  15 4831.19 507.159   2
   5   3  15 4594.30 456.881   1
   5   3  15 4411.42 469.647   4
  -5  -3  16 3585.01 311.539   3
  -5  -3  16 3069.91 370.063   2
  -5   3  16 3177.64 416.149   2
   5   3  16 3702.19 419.368   1
   5   3  16 3221.18 404.553   4
   5   3  17 81.3182 117.030   4
   5   3  17 183.953 132.220   1
  -5  -3  17 113.079 93.4749   2
  -5   3  17 30.4401 109.821   2
  -5  -3  17 43.1648 59.7169   3
   5   3  18 909.318 225.609   4
   5   3  18 628.901 167.784   1
  -5  -3  18 795.085 210.060   2
  -5   3  18 740.052 210.632   2
  -5  -3  18 666.598 137.562   3
  -5  -3  19 4330.22 338.252   3
  -5  -3  19 4214.29 452.318   2
  -5   3  19 4765.44 529.409   2
   5   3  19 4220.72 470.516   1
   5   3  19 4534.06 502.219   4
   5   3  20 109.685 108.243   4
  -5  -3  20 326.276 144.646   2
  -5  -3  20 93.1224 58.7162   3
   5   3  21 585.216 193.149   4
  -5  -3  21 453.074 158.483   2
  -5  -3  21 624.497 138.474   3
   5  -4   0 19.9980 69.6298   4
   5   4   0-19.6802 47.1906   2
   5  -4  -1 23373.6 879.275   4
   5   4   1 23965.2 947.133   4
   5   4  -1 24398.1 934.602   4
   5   4  -1 24260.1 688.611   2
   5   4   1 24608.9 717.355   2
   5  -4   1 23172.4 901.269   4
   5  -4  -2 7036.72 483.924   4
   5   4   2 7306.06 524.159   4
   5   4  -2 7110.75 366.781   2
   5   4   2 7454.71 402.650   2
   5  -4   2 6876.70 506.509   4
   5  -4  -3 36347.6 1073.72   4
   5   4   3 37397.7 1192.20   4
   5   4  -3 35209.8 805.330   2
   5   4   3 35633.8 904.684   2
   5  -4   3 35362.0 1144.92   4
   5   4   4 6342.95 502.477   4
   5  -4  -4 7133.75 470.859   4
   5   4  -4 6657.81 349.477   2
   5  -4   4 6581.99 501.372   4
   5   4   5 6942.37 534.262   4
   5  -4  -5 6475.47 443.110   4
   5   4  -5 6677.67 344.662   2
   5   4   5 6570.56 440.418   1
   5  -4   5 7265.03 535.087   4
   5  -4  -6 1829.42 240.208   4
   5  -4   6 2406.31 309.882   4
   5   4  -6 2294.86 205.170   2
   5   4   6 1813.96 289.194   4
   5   4   6 2360.28 276.203   1
   5  -4   7 1716.77 281.573   4
   5   4  -7 2160.70 198.817   2
   5   4   7 2262.85 316.207   4
   5   4   7 2183.72 271.779   1
   5   4   8 286.615 121.399   1
   5   4   8 413.253 147.407   4
   5   4   9 3205.23 376.707   4
   5   4   9 2585.13 303.763   1
   5   4  10 1967.31 270.887   1
   5   4  10 1745.25 282.446   4
   5   4  11 561.483 169.472   4
   5   4  11 835.155 190.731   1
   5   4  12 3389.07 398.425   4
  -5  -4  12 3545.26 361.684   2
   5   4  12 4123.57 411.605   1
  -5  -4  13 7009.89 518.167   2
   5   4  13 7409.65 560.558   1
   5   4  13 6722.54 567.716   4
   5   4  14 11156.2 701.062   1
  -5  -4  14 12552.5 584.052   3
  -5  -4  14 12022.4 695.244   2
   5   4  14 12694.2 786.766   4
   5   4  15 821.047 222.793   4
   5   4  15 498.223 172.124   1
  -5  -4  15 576.681 179.128   2
  -5  -4  15 466.674 119.895   3
   5   4  16 1279.41 271.195   4
   5   4  16 2005.24 309.625   1
  -5  -4  16 1495.20 259.488   2
  -5   4  16 1904.11 333.261   2
  -5  -4  16 1611.87 208.874   3
   5   4  17 58.3982 81.4137   4
   5   4  17 228.465 129.641   1
  -5  -4  17 131.018 103.967   2
  -5   4  17 148.165 116.761   2
  -5  -4  17 382.711 123.317   3
   5   4  18 2628.87 371.034   1
  -5  -4  18 3250.56 300.560   3
  -5   4  18 2994.29 420.439   2
  -5  -4  18 3024.77 369.666   2
   5   4  18 2962.65 402.933   4
   5   4  19 249.066 132.387   4
  -5  -4  19 217.752 118.367   2
  -5   4  19 546.835 197.207   2
  -5  -4  19 519.904 132.355   3
  -5  -4  20 10093.6 536.405   3
  -5  -4  20 9711.23 683.355   2
   5   4  20 9826.99 738.687   4
   5   4  21-121.627 117.907   4
  -5  -4  21 95.2887 99.4652   2
  -5  -4  21 83.5546 69.2798   3
  -5  -4  22 1885.05 320.385   2
   5   5   0 89.2793 57.7006   2
   5  -5   0 67.9623 90.3204   4
   5   5   0 71.6327 81.3366   4
   5  -5  -1 11654.0 622.104   4
   5   5   1 12029.5 674.399   4
   5   5  -1 11291.9 435.904   2
   5   5   1 11581.7 462.256   2
   5  -5   1 11383.1 633.773   4
   5  -5  -2 2392.24 284.377   4
   5   5   2 3233.50 355.015   4
   5   5  -2 2767.49 214.426   2
   5   5   2 3043.51 245.814   2
   5  -5   2 3365.98 356.390   4
   5  -5   3 907.299 186.690   4
   5  -5  -3 1146.67 191.099   4
   5   5   3 1281.96 228.069   4
   5   5   3 1021.73 143.999   2
   5   5  -3 1228.02 141.468   2
   5  -5   4 169.464 101.755   4
   5  -5  -4 79.9566 69.0914   4
   5   5   4 101.312 83.2705   4
   5   5   4 17.7826 51.0403   2
   5   5   4 234.676 89.0953   1
   5   5  -4 134.442 51.2571   2
   5  -5   5-81.0527 111.633   4
   5   5   5 133.535 99.8547   4
   5  -5  -5 60.9169 67.8623   4
   5   5  -5 43.5377 34.9819   2
   5   5   5 102.433 70.3841   1
   5   5   6-6.64643 55.2126   1
   5   5  -6-2.56728 36.0579   2
   5   5   6 99.4059 93.6062   4
   5  -5  -6 89.3247 81.5524   4
   5  -5   6 146.897 103.751   4
   5   5   7 541.229 151.666   1
   5   5   7 361.604 132.871   4
   5  -5  -7 292.972 99.6730   4
   5   5   8 1589.02 267.688   4
   5   5   8 1671.20 245.990   1
   5   5   9 181.841 93.4685   4
   5   5   9 8.21627 66.1106   1
   5   5  10 166.698 120.889   4
   5   5  10 78.5425 83.5675   1
   5   5  11 6151.97 536.072   4
   5   5  11 7211.98 531.975   1
   5   5  12 1308.21 252.690   4
   5   5  12 1301.56 231.472   1
   5   5  13 7237.26 594.141   4
   5   5  13 7350.13 564.790   1
  -5  -5  13 6859.58 436.205   3
  -5  -5  13 6853.57 504.153   2
   5   5  14-130.725 122.452   4
  -5  -5  14 72.3811 88.3603   2
   5   5  14 154.550 102.770   1
  -5  -5  14 87.6750 71.6571   3
   5   5  15 3.76548 79.3258   4
  -5  -5  15 42.5480 59.3488   2
   5   5  15-23.4126 84.3426   1
  -5  -5  15 164.580 90.9182   3
   5   5  16 139.407 108.362   4
  -5  -5  16 177.081 125.747   2
   5   5  16 72.3849 69.9221   1
  -5  -5  16 78.8922 64.4538   3
   5   5  17 773.789 209.142   4
  -5  -5  17 766.493 192.346   2
   5   5  17 775.391 203.946   1
  -5  -5  17 768.064 154.878   3
   5   5  18-68.6790 115.634   4
  -5  -5  18-93.3936 107.596   2
   5   5  18 40.7520 80.7610   1
  -5   5  18-176.274 159.318   2
  -5  -5  18 33.7517 61.5836   3
   5   5  19 80.3411 130.076   4
  -5  -5  19 41.1364 95.9682   2
  -5  -5  19 100.556 92.5586   3
   5   5  20 679.524 214.770   4
  -5  -5  20 792.505 196.209   2
  -5  -5  20 996.526 180.317   3
   5   5  21 152.945 107.566   4
  -5  -5  21 181.906 116.879   2
  -5  -5  21-97.1004 75.7139   3
  -5  -5  22 1104.00 238.902   2
  -5  -5  22 1029.57 180.911   3
   5   6   0-1.37871 35.1001   2
   5  -6   0 91.3563 92.3512   4
   5  -6  -1 66399.1 1477.09   4
   5   6  -1 66849.7 970.585   2
   5   6   1 66186.8 1010.94   2
   5  -6   1 66805.0 1521.06   4
   5  -6   2 59.7078 73.7410   4
   5  -6  -2 173.304 108.675   4
   5   6   2 34.8497 47.0896   2
   5   6   2 113.954 99.8426   4
   5   6   2 193.863 99.7320   1
   5   6  -2 91.5437 41.5863   2
   5  -6  -3 7027.39 472.191   4
   5   6   3 7724.14 557.774   4
   5   6  -3 7524.50 316.807   2
   5   6   3 6935.35 348.216   2
   5   6   3 7564.03 455.689   1
   5  -6   3 7330.27 519.965   4
   5  -6  -4 15085.8 670.630   4
   5   6   4 15311.1 784.412   4
   5   6  -4 14380.8 443.145   2
   5   6   4 14044.3 513.088   2
   5   6   4 13497.7 623.113   1
   5  -6   4 15114.4 768.845   4
   5  -6  -5 13029.3 612.747   4
   5   6   5 12532.9 718.919   4
   5   6   5 12411.2 497.533   2
   5   6   5 12773.7 624.865   1
   5  -6   5 12071.2 697.675   4
   5   6   6 1730.45 285.942   4
   5  -6  -6 1392.18 202.505   4
   5   6   6 2164.92 268.740   1
   5   6   7 18534.3 785.637   1
   5   6   7 18004.3 872.902   4
   5  -6  -7 18089.0 692.379   4
   5   6   8 3973.70 374.560   1
   5   6   8 4250.40 427.395   4
   5   6   9 2848.16 359.355   4
   5   6   9 2982.05 335.031   1
   5   6  10 17.0773 100.017   4
   5   6  10 99.2195 85.7279   1
   5   6  11 13401.5 789.946   4
   5   6  11 14129.5 755.698   1
   5   6  12 3399.21 401.667   4
   5   6  12 3032.18 358.301   1
  -5  -6  12 3341.96 312.739   3
   5   6  13 19443.2 970.063   4
   5   6  13 19071.2 913.552   1
  -5  -6  13 21075.5 781.981   3
  -5  -6  13 19426.3 832.447   2
   5   6  14 1270.24 259.694   4
  -5  -6  14 1273.92 228.314   2
  -5  -6  14 1918.05 243.776   3
   5   6  14 1516.69 273.117   1
   5   6  15 8321.96 648.793   4
   5   6  15 8510.52 634.030   1
  -5  -6  15 9657.69 537.861   3
  -5  -6  15 8518.84 573.694   2
   5   6  16 339.753 137.442   4
  -5  -6  16 322.978 134.109   2
  -5  -6  16 194.400 95.7702   3
   5   6  16 609.664 194.895   1
   5   6  17 11212.8 762.890   4
   5   6  17 11993.8 779.601   1
  -5  -6  17 12458.4 618.033   3
  -5  -6  17 12297.5 708.416   2
   5   6  18 818.359 227.396   4
  -5  -6  18 1130.69 225.189   2
  -5  -6  18 880.670 165.995   3
   5   6  19 5911.74 567.061   4
  -5  -6  19 6068.22 435.326   3
  -5  -6  19 5302.71 484.105   2
   5   6  20 748.624 205.065   4
  -5  -6  20 858.817 206.471   2
  -5  -6  20 864.500 171.104   3
   5   6  21 4736.13 514.279   4
  -5  -6  21 4898.52 399.316   3
  -5  -6  21 4384.65 451.890   2
   5  -7   0-44.9347 78.9467   4
   5   7   0 63.1914 36.2740   2
   5   7   1 214.025 55.5808   2
   5  -7   1 279.951 118.271   4
   5  -7  -1 478.364 136.415   4
   5   7   1 374.139 100.933   1
   5   7  -1 369.170 63.7733   2
   5   7   2 19.3758 26.9487   2
   5  -7   2 143.728 95.9401   4
   5   7  -2 58.5570 35.7605   2
   5   7   2 158.156 83.4158   1
   5   7   3 463.317 121.359   1
   5  -7   3 565.325 149.469   4
   5   7   3 457.044 82.4538   2
   5  -7  -3 437.252 122.625   4
   5  -7  -4 10763.7 562.878   4
   5   7   4 9630.06 624.405   4
   5   7   4 10175.7 390.144   2
   5  -7   4 10118.3 635.726   4
   5   7   4 10134.1 544.153   1
   5  -7  -5 286.387 121.014   4
   5   7   5 238.962 141.531   4
   5   7   5 465.295 136.603   1
   5   7   5 267.325 75.3725   2
   5  -7  -6 1367.70 200.596   4
   5   7   6 1531.48 265.077   4
   5   7   6 1346.33 218.807   1
   5   7   6 1525.84 168.489   2
   5   7   7 6675.99 540.652   4
   5   7   7 6376.30 472.337   1
   5  -7  -7 6807.13 415.974   4
   5   7   8 502.715 171.368   4
   5   7   8 494.492 155.707   1
   5   7   9-84.3477 99.3134   4
   5   7   9 100.022 86.7415   1
   5   7  10-46.0128 98.7679   4
   5   7  10-12.1142 60.8484   1
   5   7  11 196.424 118.434   1
   5   7  11-47.0259 108.540   4
  -5  -7  11 148.487 93.2499   3
   5   7  12-14.6129 65.6558   1
   5   7  12-31.5121 115.978   4
  -5  -7  12 208.169 97.7087   3
   5   7  13 1236.80 245.319   1
   5   7  13 1588.70 274.084   4
  -5  -7  13 1250.45 210.045   2
  -5  -7  13 1418.04 208.303   3
   5   7  14 1080.63 230.505   1
   5   7  14 938.392 228.942   4
  -5  -7  14 834.547 180.691   2
  -5  -7  14 1074.28 189.226   3
   5   7  15 179.694 116.849   1
   5   7  15-106.056 110.417   4
  -5  -7  15 53.4471 67.1620   2
  -5  -7  15-38.2480 70.7052   3
   5   7  16 1430.32 273.364   1
   5   7  16 1842.68 315.601   4
  -5  -7  16 1638.97 254.393   2
  -5  -7  16 1610.77 230.675   3
   5   7  17 235.614 128.269   1
   5   7  17 467.718 169.626   4
  -5  -7  17 273.520 113.245   2
  -5  -7  17 309.999 106.432   3
   5   7  18 1236.73 268.334   4
  -5  -7  18 1314.14 235.488   2
  -5  -7  18 957.401 184.709   3
   5   7  19 96.6247 83.0310   4
  -5  -7  19 174.874 96.0236   2
   5   7  20 3864.52 461.534   4
  -5  -7  20 3734.21 357.039   3
   5   7  21 229.212 146.479   4
   5  -8   0 92.4156 74.9766   4
   5   8   0 4.64974 46.8900   1
   5   8   1 5364.13 367.873   1
   5  -8   1 4980.90 425.718   4
   5  -8  -1 5123.71 413.476   4
   5  -8   2 474.484 151.306   4
   5   8   2 428.864 114.260   1
   5  -8  -2 329.480 112.638   4
   5  -8   3 906.703 204.049   4
   5  -8  -3 840.891 172.953   4
   5   8   3 1035.11 179.897   1
   5   8   4 1987.80 249.286   1
   5  -8  -4 1860.85 239.540   4
   5  -8   4 1877.46 280.529   4
   5  -8  -5 34101.8 965.777   4
   5   8   5 33492.4 1030.06   1
   5   8   5 34869.4 1197.65   4
   5  -8  -6 6143.21 403.460   4
   5   8   6 5534.50 487.953   4
   5   8   6 5607.64 432.262   1
   5   8   7 1522.26 266.458   4
   5  -8  -7 1077.77 170.469   4
   5   8   7 1249.16 215.390   1
   5   8   8 11073.5 694.514   4
   5   8   8 10139.2 620.257   1
   5   8   9 1806.28 271.965   1
   5   8   9 1731.68 287.815   4
  -5  -8   9 1418.01 209.689   3
   5   8  10 11222.4 711.311   4
   5   8  10 12099.8 701.993   1
  -5  -8  10 11504.2 588.115   3
   5   8  11 4493.37 460.376   4
   5   8  11 5388.02 481.946   1
  -5  -8  11 4931.25 388.474   3
   5   8  12 172.195 92.1637   4
   5   8  12 272.055 142.225   1
  -5  -8  12 15.1198 68.0373   3
   5   8  13 2699.24 368.009   4
   5   8  13 2836.90 371.484   1
  -5  -8  13 2992.44 309.392   3
   5   8  14 4459.03 470.590   4
   5   8  14 4082.16 446.487   1
  -5  -8  14 4535.71 381.089   3
   5   8  15 4570.32 475.512   4
   5   8  15 4863.30 497.513   1
  -5  -8  15 5101.12 409.964   3
   5   8  16 2035.63 322.296   4
   5   8  16 2170.75 338.613   1
  -5  -8  16 2671.66 298.790   3
   5   8  17 238.464 154.396   4
  -5  -8  17 381.004 122.669   3
   5   8  18 4032.43 460.575   4
  -5  -8  18 4598.68 400.284   3
   5   8  19 1642.20 304.703   4
   5   8  20 6258.09 582.929   4
   5  -9   0 1.03598 76.2230   4
   5   9   0 3.65713 42.0694   1
   5  -9   1 156.790 91.9270   4
   5   9   1 184.516 80.9852   1
   5  -9  -1 146.656 87.7999   4
   5   9  -1 77.6875 65.4463   1
   5  -9   2 708.105 176.815   4
   5  -9  -2 432.914 121.707   4
   5   9   2 784.444 146.476   1
   5  -9   3 165.561 92.3162   4
   5  -9  -3 62.8661 55.7517   4
   5   9   3 74.0362 62.2430   1
   5  -9  -4 2307.59 259.375   4
   5   9   4 2391.32 273.466   1
   5  -9  -5 22371.4 774.955   4
   5   9   5 22343.7 853.592   1
   5  -9  -6 2217.23 240.064   4
   5   9   6 2678.41 311.763   1
   5  -9  -7 3571.04 288.623   4
   5   9   7 3775.07 371.267   1
   5   9   8 2769.75 349.589   4
   5   9   8 2854.91 339.499   1
  -5  -9   8 2970.62 301.056   3
   5   9   9 381.847 137.536   4
   5   9   9 567.577 164.940   1
  -5  -9   9 759.949 158.991   3
   5   9  10 4003.31 432.209   4
  -5  -9  10 3739.71 344.088   3
   5   9  10 3573.03 393.165   1
   5   9  11 9559.45 659.780   4
  -5  -9  11 9909.88 559.184   3
   5   9  11 8888.61 626.343   1
   5   9  12 248.094 143.385   4
   5   9  12 73.1605 89.1283   1
  -5  -9  12 7.37507 66.3913   3
   5   9  13 642.789 184.911   4
   5   9  13 543.889 168.560   1
  -5  -9  13 739.818 160.884   3
   5   9  14 126.721 107.689   4
   5   9  14 149.032 101.036   1
  -5  -9  14 75.6157 63.0878   3
   5   9  15 2033.35 317.816   4
  -5  -9  15 2511.35 296.159   3
   5   9  15 2318.52 355.121   1
   5   9  16 1359.61 274.802   4
   5   9  17 2298.95 340.225   4
   5   9  18 1699.08 301.356   4
   5  10   0 156.625 80.1425   1
   5 -10   0 75.9371 86.8161   4
   5  10   1 12918.1 585.646   1
   5  10  -1 13086.7 542.784   1
   5 -10   1 13503.2 696.459   4
   5 -10  -1 13661.7 667.107   4
   5  10   2 2183.96 245.813   1
   5 -10   2 1912.99 273.686   4
   5 -10  -2 2309.60 274.686   4
   5 -10  -3 13280.2 630.004   4
   5  10   3 13464.7 637.971   1
   5 -10   3 12844.2 714.854   4
   5 -10  -4 453.556 130.168   4
   5  10   4 672.100 157.067   1
   5 -10  -5 5074.23 365.905   4
   5  10   5 5245.24 424.497   1
   5 -10  -6 740.613 138.693   4
   5  10   6 778.136 172.530   1
  -5 -10   6 818.048 168.325   3
   5 -10  -7 5618.63 349.191   4
  -5 -10   7 5951.62 426.546   3
   5  10   7 5165.06 445.190   1
   5  10   8 806.765 187.739   1
  -5 -10   8 1132.78 196.922   3
  -5 -10   9 14141.1 666.852   3
   5  10   9 14082.2 766.070   1
  -5 -10  10 1832.42 246.861   3
   5  10  10 1723.85 282.237   1
   5  10  11 11737.1 725.619   4
  -5 -10  11 12190.1 626.698   3
   5  10  11 11149.5 713.600   1
   5  10  12 1170.86 249.807   1
   5  10  12 1547.23 282.596   4
  -5 -10  12 1325.58 212.688   3
   5  10  13 3806.76 427.119   4
  -5 -10  13 3671.23 354.288   3
   5  10  13 3727.95 431.138   1
   5  10  14 7583.30 600.325   4
   5  10  14 7634.97 625.616   1
   5  10  15 1771.67 294.610   4
   5  10  16 5317.56 506.767   4
   5  10  17 4108.62 447.550   4
   5 -11   0-64.1825 82.8600   4
   5  11   0-15.5922 47.8774   1
   5  11  -1 232.255 82.8561   1
   5 -11   1 398.976 139.496   4
   5 -11  -1 315.006 111.152   4
   5  11   1 197.648 87.4998   1
   5 -11   2-38.7015 75.8847   4
   5 -11  -2-32.5610 53.6093   4
   5  11  -2 37.9662 39.7755   1
   5  11   2 59.2991 64.2576   1
   5  11   3 1187.19 193.674   1
   5 -11  -3 1247.92 198.276   4
   5 -11   3 1516.92 255.933   4
   5  11   4-29.4414 61.6958   1
   5 -11  -4 72.4662 60.9938   4
   5  11   5 212.547 86.3805   1
  -5 -11   5 205.880 103.090   3
   5  11   6 265.628 105.156   1
  -5 -11   6 253.784 116.932   3
  -5 -11   7 909.486 181.733   3
   5  11   7 764.700 186.652   1
   5  11   8 42.1766 87.0450   1
  -5 -11   8 81.5478 72.8609   3
   5  11   9 14.7786 61.7343   1
  -5 -11   9 64.0337 61.3995   3
   5  11  10 463.251 166.331   1
  -5 -11  10 731.140 163.717   3
   5  11  11 144.691 121.729   1
   5  11  12 3037.03 392.418   1
   5  11  13 333.033 144.456   1
   5  11  15 1722.70 289.124   4
   5  11  16 318.296 152.611   4
   5 -12   0-39.7254 72.5783   4
   5  12   0 7.68673 66.5543   1
   5  12   1 10008.3 528.343   1
  -5 -12   1 9567.94 546.225   3
   5 -12   1 9826.49 596.588   4
   5 -12  -1 9844.50 571.880   4
   5  12   2 4991.57 391.473   1
  -5 -12   2 4389.80 373.069   3
   5 -12   2 4646.79 428.818   4
   5 -12  -2 4748.72 384.883   4
   5  12   3 6204.44 449.172   1
  -5 -12   3 6316.39 448.555   3
   5  12   4 348.269 109.436   1
  -5 -12   4 229.859 98.1384   3
  -5 -12   5 4182.65 370.736   3
   5  12   5 4178.83 394.816   1
   5  12   6 691.868 169.396   1
  -5 -12   6 1160.24 202.016   3
  -5 -12   7 4551.23 389.395   3
   5  12   7 5028.79 453.346   1
   5  12   8-4.00523 73.4486   1
   5  12   9 5200.48 485.361   1
   5  12  10 2271.50 332.671   1
   5  12  11 2149.69 325.938   1
   5  12  12 2512.90 359.158   1
  -5 -13   0-27.8299 57.8405   3
   5 -13   1 290.677 119.865   4
  -5 -13  -1 230.810 85.7301   3
  -5 -13   1 229.987 105.205   3
   5 -13   2 133.711 94.4818   4
  -5 -13  -2 288.643 106.039   3
  -5 -13   2 436.047 122.817   3
   5  13   3 1550.88 229.913   1
  -5 -13   3 1658.03 241.469   3
   5  13   4 77.1900 57.0732   1
   5  13   5 13875.8 727.560   1
   5  13   6 336.890 129.994   1
   5  13   7 256.736 111.773   1
   5  13   8 1762.98 285.607   1
   5  13   9 527.782 172.524   1
   5  13  10 190.696 112.881   1
   5  13  11 864.290 213.664   1
  -5 -14  -2 606.953 161.315   3
  -5 -14  -3 1366.44 220.456   3
  -5 -14  -4 247.606 115.298   3
  -5 -14  -5 4518.77 388.997   3
   5  14   5 4576.35 426.145   1
   5  14   6 130.722 100.921   1
  -5 -14  -6 295.103 115.879   3
  -5 -14  -7 5243.06 413.833   3
   5  14   7 5564.53 496.951   1
   5  14   8 2604.55 348.793   1
  -5 -14  -8 3222.04 326.777   3
  -5 -14  -9 5458.41 421.658   3
   5  14   9 5664.98 518.478   1
  -5 -14 -10 1108.87 192.588   3
   6   0   0 53769.0 1546.72   4
   6   0   1-82.7558 123.227   4
   6   0  -1-66.9695 106.545   4
   6   0   2 429.335 152.184   4
   6   0  -2 390.972 143.646   4
   6   0   3-137.048 151.966   4
   6   0  -3 112.281 108.878   4
   6   0  -4 2865.14 346.033   4
   6   0   4 2603.77 350.755   4
   6   0   5 65.4392 97.0248   4
   6   0   6 92417.3 2132.51   4
   6   0   7 211.399 160.178   4
   6   0   8 27082.6 1177.01   4
   6   0   9-15.7623 97.5886   4
   6   0  10 4587.05 497.426   4
   6   0  11-78.2905 84.5268   4
   6   0  12 11702.0 803.806   4
   6   0  13 45.6779 113.563   4
   6   0  14 6126.63 598.143   4
   6   0  15-77.9379 123.531   4
  -6   0  17-53.7722 74.7644   3
   6  -1   0 10336.7 673.158   4
   6   1   0 9338.22 642.054   4
   6  -1   1 4545.41 456.665   4
   6   1   1 4268.57 443.394   4
   6  -1  -1 4957.84 457.941   4
   6   1  -1 4240.54 438.110   4
   6  -1   2 4644.80 461.761   4
   6   1   2 4408.73 458.484   4
   6  -1  -2 3811.87 404.610   4
   6   1  -2 3838.47 409.350   4
   6  -1   3 10687.3 710.553   4
   6   1   3 10372.1 705.700   4
   6  -1  -3 11827.7 695.524   4
   6   1  -3 10825.3 673.109   4
   6  -1   4 11660.3 747.627   4
   6   1   4 11528.3 751.826   4
   6  -1  -4 11728.0 692.693   4
   6  -1   5 601.604 172.047   4
   6   1   5 919.823 218.589   4
   6  -1   6 733.541 206.474   4
   6   1   6 870.697 225.565   4
   6  -1   7 82.9651 101.319   4
   6   1   7 333.420 174.893   4
   6  -1   8 437.710 173.916   4
   6   1   8 728.600 190.044   4
   6  -1   9 1542.95 285.146   4
   6   1   9 1728.96 306.617   4
   6  -1  10 130.838 115.135   4
   6   1  10 54.6641 98.2750   4
   6  -1  11 640.736 201.847   4
   6   1  11 852.647 221.518   4
   6  -1  12 1792.77 323.373   4
   6   1  12 2360.19 375.432   4
   6  -1  13 2583.25 383.734   4
   6   1  13 2923.41 415.835   4
   6  -1  14 1463.07 297.579   4
   6   1  14 1460.31 302.250   4
   6  -1  15 4008.88 493.122   4
   6   1  15 4924.64 540.735   4
  -6  -1  17 1421.29 205.347   3
  -6  -1  18 1712.34 223.539   3
   6  -2   0 13403.1 763.987   4
   6   2   0 13445.0 774.876   4
   6  -2   1 4298.48 442.457   4
   6  -2  -1 3711.54 400.336   4
   6   2   1 4291.40 446.390   4
   6   2  -1 3765.02 411.779   4
   6  -2  -2 2693.06 337.279   4
   6  -2   2 2148.74 314.022   4
   6   2   2 2449.75 342.119   4
   6  -2   3 19404.0 946.597   4
   6   2   3 18183.4 932.466   4
   6  -2  -3 17820.0 850.907   4
   6  -2   4 1689.25 289.772   4
   6   2   4 1619.00 285.077   4
   6  -2  -4 1459.28 245.436   4
   6  -2   5 410.502 158.368   4
   6   2   5 601.395 175.454   4
   6  -2  -5 594.916 171.193   4
   6   2   6 10890.7 741.248   4
   6  -2   6 9326.30 676.529   4
   6  -2   7 1277.26 255.344   4
   6   2   7 774.469 207.208   4
   6  -2   8 107.094 110.140   4
   6   2   8 7.07579 86.4184   4
   6   2   9 6728.58 595.110   4
   6  -2   9 6966.94 604.374   4
   6  -2  10 798.350 203.151   4
   6   2  10 471.721 180.856   4
   6  -2  11 1543.85 301.186   4
   6   2  11 1229.43 265.598   4
   6  -2  12 1123.64 264.624   4
   6   2  12 1562.49 296.351   4
   6  -2  13 64.7365 107.381   4
   6   2  13-30.8739 102.802   4
   6  -2  14-42.2366 101.622   4
   6   2  14 215.360 150.536   4
   6  -2  15 5123.99 559.476   4
   6   2  15 5215.68 554.529   4
  -6  -2  16 90.7341 51.0624   3
  -6  -2  17 5161.04 394.311   3
  -6  -2  18 419.504 128.411   3
   6  -3   0 606.283 173.703   4
   6   3   0 500.037 163.197   4
   6  -3   1 788.614 200.756   4
   6  -3  -1 885.966 201.293   4
   6   3   1 783.975 195.919   4
   6   3  -1 560.030 166.970   4
   6  -3   2 1990.89 307.762   4
   6  -3  -2 1907.51 276.967   4
   6   3   2 2143.89 308.958   4
   6  -3   3 160.098 102.061   4
   6   3   3 104.418 93.2165   4
   6  -3  -3 118.969 93.9129   4
   6  -3   4 11076.6 726.439   4
   6   3   4 10429.4 712.673   4
   6  -3  -4 11454.6 669.227   4
   6  -3   5-37.7112 90.4017   4
   6   3   5-95.9039 107.827   4
   6  -3  -5 31.3083 71.5023   4
   6  -3   6 1176.28 253.849   4
   6   3   6 1313.72 265.618   4
   6  -3   7 19.0533 99.3193   4
   6   3   7 81.3904 104.211   4
   6  -3   8 212.213 136.674   4
   6   3   8 169.391 142.178   4
   6  -3   9 712.899 198.497   4
   6   3   9 772.143 214.733   4
   6  -3  10 914.219 242.567   4
   6   3  10 1094.65 247.805   4
   6  -3  11 2021.03 336.670   4
   6   3  11 2105.69 347.441   4
   6  -3  12-46.5878 77.9369   4
   6   3  12-83.3703 88.5924   4
   6   3  13 3100.30 421.919   4
   6  -3  13 3150.10 428.636   4
   6  -3  14 2936.64 429.579   4
   6   3  14 3271.98 442.846   4
   6   3  15 1302.12 293.535   4
  -6  -3  16 4001.38 357.616   3
  -6  -3  17 483.611 136.419   3
  -6  -3  18 194.481 80.4758   3
  -6  -3  19 3997.84 356.253   3
   6  -4   0 11224.0 692.713   4
   6   4   0 11592.4 723.244   4
   6   4   0 11627.5 539.487   2
   6   4  -1 137.685 65.0476   2
   6  -4   1 116.413 104.862   4
   6  -4  -1-95.9205 108.258   4
   6   4   1 122.173 59.8903   2
   6   4   1 230.771 142.030   4
   6  -4   2 16529.2 860.848   4
   6  -4  -2 14492.0 763.357   4
   6   4   2 15288.2 848.254   4
   6   4   3 2792.10 377.681   4
   6  -4   3 2115.09 313.584   4
   6  -4  -3 2337.27 313.041   4
   6   4   4 18460.8 943.124   4
   6  -4  -4 17967.4 832.733   4
   6  -4   4 17080.6 892.952   4
   6  -4   5 780.631 207.599   4
   6   4   5 1064.56 246.409   4
   6  -4  -5 1097.31 221.829   4
   6   4   6 20707.2 1030.48   4
   6  -4  -6 19759.5 845.289   4
   6  -4   6 20163.4 994.831   4
   6  -4   7 242.557 133.513   4
   6   4   7 528.306 191.734   4
   6   4   8 17446.9 963.135   4
   6  -4   8 17840.0 958.830   4
   6  -4   9 1279.49 266.923   4
   6   4   9 746.443 204.780   4
   6   4  10 7963.64 658.891   4
   6  -4  10 8107.32 667.370   4
   6  -4  11 207.723 141.604   4
   6   4  11 73.4793 85.2462   4
   6   4  12 3297.85 435.173   4
   6  -4  12 4235.50 491.788   4
   6  -4  13-136.084 144.767   4
   6   4  13-11.3763 87.8999   4
   6   4  14 5129.96 546.068   4
   6   4  14 4161.03 457.840   1
   6  -4  14 4781.04 544.092   4
   6   4  15-11.8228 92.3873   4
  -6  -4  15 19.1131 55.6143   3
  -6  -4  16 11603.6 614.693   3
  -6  -4  17 1918.26 253.419   3
  -6  -4  18 10026.8 572.334   3
  -6  -4  19 3728.78 350.576   3
   6  -5   0 230.767 116.628   4
   6  -5   1 301.450 141.852   4
   6  -5  -1 508.883 165.528   4
   6   5   1 321.508 127.860   4
   6  -5   2-29.8038 71.5057   4
   6  -5  -2-68.4986 99.6969   4
   6   5   2-27.0290 115.287   4
   6  -5  -3 1365.16 235.593   4
   6   5   3 991.933 228.668   4
   6  -5  -4 2786.69 328.263   4
   6   5   4 2684.30 368.803   4
   6  -5   4 2196.18 328.662   4
   6  -5   5 174.794 130.911   4
   6   5   5 119.122 129.056   4
   6  -5  -5 100.553 98.0997   4
   6   5   6 3238.93 414.858   4
   6  -5  -6 2854.26 321.286   4
   6  -5   6 2809.97 379.578   4
   6  -5   7 1698.55 300.415   4
   6   5   7 2390.28 358.717   4
   6  -5   8 528.028 186.849   4
   6   5   8 328.802 157.243   4
   6  -5   9 712.717 218.351   4
   6   5   9 1163.11 272.185   4
   6  -5  10 386.754 149.817   4
   6   5  10 235.853 140.317   4
   6   5  10 583.928 169.122   1
   6   5  11 4829.53 517.960   4
   6   5  11 4675.54 464.156   1
   6  -5  11 4995.66 539.439   4
   6  -5  12 359.942 152.828   4
   6   5  12 533.370 164.659   1
   6   5  13 5743.15 580.506   4
   6   5  13 4075.29 451.219   1
   6  -5  13 5284.23 554.635   4
  -6  -5  14 75.1236 86.1974   3
   6   5  14-33.5829 75.2996   1
   6   5  15-75.1713 97.8805   4
  -6  -5  15 203.167 105.780   3
  -6  -5  16 1833.47 256.197   3
  -6  -5  17 216.011 102.257   3
   6  -6   0 4510.15 436.662   4
   6  -6   1-161.280 142.035   4
   6  -6  -1 28.4230 69.1372   4
   6  -6   2 1065.82 223.163   4
   6  -6  -2 1493.21 247.356   4
   6  -6   3 401.861 151.306   4
   6  -6  -3 319.236 123.052   4
   6   6   3 495.761 173.223   4
   6  -6   4 492.876 172.036   4
   6  -6  -4 530.743 147.773   4
   6   6   4 105.480 110.335   4
   6  -6   5 108.194 99.4762   4
   6  -6  -5 23.8289 61.3823   4
   6   6   5-2.25970 81.2646   4
   6  -6  -6 2233.04 281.955   4
   6  -6   6 2048.70 330.168   4
   6   6   6 2311.23 345.244   4
   6  -6   7 116.602 130.650   4
   6   6   7 232.846 128.606   4
   6  -6   8 2274.51 349.406   4
   6   6   8 2126.29 344.063   4
   6   6   8 2195.06 300.050   1
   6  -6   9 30.8838 83.9273   4
   6   6   9 12.2173 104.443   4
   6   6   9-42.6775 88.4855   1
   6   6  10 2766.03 390.121   4
   6   6  10 3899.05 415.358   1
   6  -6  10 3735.75 460.842   4
   6   6  11 6526.02 598.777   4
   6   6  11 7226.85 583.681   1
   6  -6  11 6544.29 616.558   4
   6   6  12 2255.68 363.969   4
   6  -6  12 2091.70 359.759   4
   6   6  12 2654.11 359.332   1
   6   6  13 1330.57 256.863   1
   6   6  13 1587.36 320.284   4
  -6  -6  13 1425.88 229.148   3
   6   6  14-133.901 107.012   1
   6   6  14-36.0241 90.5111   4
  -6  -6  14 30.7612 63.5609   3
  -6  -6  15 6050.25 461.530   3
   6  -7   0 4134.97 424.151   4
   6  -7   1 2797.54 349.666   4
   6  -7  -1 3471.24 375.716   4
   6  -7   2 636.844 183.664   4
   6  -7  -2 563.752 165.258   4
   6  -7   3 209.665 120.584   4
   6  -7  -3 77.4678 73.9020   4
   6  -7   4 319.449 157.374   4
   6  -7  -4 184.460 99.1593   4
   6   7   4 172.264 97.9377   4
   6  -7   5 112.474 115.548   4
   6  -7  -5 9.83705 69.1204   4
   6   7   5 264.061 153.558   4
   6  -7  -6 5189.22 422.327   4
   6   7   6 5372.32 519.122   4
   6   7   6 5251.57 444.349   1
   6  -7   6 5162.80 516.465   4
   6  -7   7 1553.14 294.428   4
   6   7   7 1374.65 273.290   4
   6   7   7 1660.82 257.182   1
   6   7   8 11606.7 780.043   4
   6   7   8 11069.1 673.900   1
   6  -7   8 11413.3 785.862   4
   6  -7   9 150.083 117.754   4
   6   7   9 297.204 138.274   4
   6   7   9 228.965 111.007   1
   6   7  10 852.409 194.982   1
   6   7  10 672.695 202.393   4
   6  -7  10 873.360 233.598   4
   6   7  11 236.482 135.098   1
   6   7  11 281.172 140.449   4
   6   7  12 893.433 214.339   1
   6   7  12 1150.87 253.524   4
  -6  -7  12 919.341 183.682   3
   6   7  13 390.243 151.747   1
   6   7  13 535.428 210.920   4
  -6  -7  13-33.0844 77.7490   3
   6   7  14 1038.33 248.859   4
   6  -8   0 11529.6 695.798   4
   6  -8   1-25.8323 74.8570   4
   6  -8  -1 179.438 116.259   4
   6  -8  -2 15433.2 777.353   4
   6  -8   2 15210.1 822.721   4
   6  -8   3 695.379 190.198   4
   6  -8  -3 1224.86 222.345   4
   6  -8  -4 12751.0 681.254   4
   6  -8   4 13365.2 799.255   4
   6  -8   5 91.9857 76.6515   4
   6  -8  -5 54.7722 75.1070   4
   6   8   5 116.068 80.1689   1
   6  -8  -6 4460.36 383.376   4
   6   8   6 4283.15 467.415   4
   6   8   6 4315.43 403.154   1
   6  -8   6 3974.60 458.305   4
   6  -8   7 157.806 129.736   4
   6   8   7 212.963 139.680   4
   6   8   7 189.413 107.446   1
   6   8   8 4111.36 468.109   4
   6   8   8 3559.60 386.432   1
   6  -8   8 4512.47 501.747   4
   6   8   9 754.542 193.302   1
   6   8   9 636.932 192.441   4
   6  -8   9 849.489 233.113   4
   6   8  10 4300.35 478.965   4
   6  -8  10 4625.92 525.456   4
   6   8  10 4362.06 447.044   1
   6   8  11 3409.41 438.868   4
   6   8  11 4135.46 443.544   1
   6   8  12 3861.93 468.432   4
   6   8  12 4171.26 458.895   1
   6   8  13 1308.06 283.853   4
   6  -9   0 2345.07 315.044   4
   6  -9   1 91.0281 89.1165   4
   6  -9  -1 263.569 130.183   4
   6  -9   2 433.342 144.046   4
   6  -9  -2 815.766 204.438   4
   6  -9   3-51.6168 94.9719   4
   6  -9  -3 14.5354 78.2063   4
   6  -9   4 38.6540 74.1221   4
   6  -9  -4 3.32944 58.4100   4
   6  -9   5 295.703 143.470   4
   6  -9  -5 452.164 128.438   4
   6   9   5 246.906 104.331   1
   6   9   6 1461.10 241.378   1
   6  -9   6 1500.38 294.590   4
   6  -9  -6 1744.03 241.174   4
   6  -9   7 2844.49 388.652   4
   6   9   7 3053.17 353.415   1
   6  -9   8 1003.94 240.217   4
   6   9   8 947.784 211.563   1
   6   9   9 2247.42 325.982   1
   6   9   9 2405.34 366.005   4
   6  -9   9 1817.53 332.562   4
   6   9  10 3463.87 438.153   4
   6   9  10 3373.65 398.513   1
   6   9  11 1262.27 268.552   4
   6   9  11 1221.44 242.721   1
   6 -10   0 4305.71 428.718   4
   6 -10  -1 9292.22 611.796   4
   6 -10   1 10507.6 674.048   4
   6 -10  -2 14164.3 742.520   4
   6 -10   2 13292.9 775.274   4
   6 -10   3 1136.35 248.819   4
   6 -10  -3 1095.04 207.103   4
   6  10   3 1538.02 229.013   1
   6  10   4 5147.46 430.358   1
   6 -10   4 5171.57 502.587   4
   6  10   5 7155.24 518.327   1
   6 -10   5 7433.58 614.630   4
   6  10   6 274.159 124.614   1
   6 -10   6 86.1543 92.8099   4
   6 -10   7 162.413 113.801   4
   6  10   7 95.3274 94.7882   1
   6  10   8 403.694 138.806   1
   6 -10   8 685.196 209.891   4
   6  10   9-84.1776 79.6455   1
   6  10  10 1109.82 238.529   1
   6  10  11 67.7834 89.3886   1
   6 -11   0 9293.51 626.583   4
   6 -11   1 361.561 164.923   4
   6 -11  -1 360.027 144.003   4
   6 -11   2 10802.6 700.663   4
   6 -11   3 82.8024 108.824   4
   6  11   4 775.969 174.668   1
   6 -11   4 305.218 134.758   4
   6  11   5 310.310 115.005   1
   6 -11   5 759.284 220.484   4
   6 -11   6 2756.08 389.120   4
   6  11   6 3000.67 351.207   1
   6 -11   7 220.429 176.039   4
   6  11   7 3.34099 72.2702   1
   6  11   8 4343.91 444.286   1
   6 -11   8 3798.87 466.831   4
   6  11   9 159.473 111.213   1
   6  11  10 1628.28 282.675   1
   6 -12   2 1427.51 258.976   4
   6 -12   3 3405.38 403.137   4
   6 -12   4 4062.72 450.212   4
   6 -12   5 3811.68 444.750   4
   6  12   6 6481.66 515.455   1
   6 -12   6 5689.27 552.281   4
   6 -12   7 108.526 112.501   4
   6  12   7 85.4965 106.908   1
   6  12   8 496.443 159.666   1
   6  12   9 240.448 108.113   1
   6 -13   5 193.153 134.666   4
   7   0   0 440.306 177.598   4
   7   0   1 15.5900 82.0919   4
   7   0  -1-118.642 127.527   4
   7   0   2 2800.87 393.863   4
   7   0  -2 2847.76 385.767   4
   7   0   3-159.885 137.919   4
   7   0  -3-121.445 99.3589   4
   7   0   4 559.998 166.012   4
   7   0   5 80.1518 115.954   4
   7   0   6 14825.8 943.150   4
   7   0   7 663.781 229.654   4
   7  -1   0 141.947 124.619   4
   7   1   0 64.0790 104.208   4
   7  -1   1 873.531 230.512   4
   7   1   1 1275.09 275.034   4
   7  -1  -1 1075.64 237.519   4
   7   1  -1 1417.69 270.475   4
   7  -1   2 173.548 121.387   4
   7   1   2-187.016 142.623   4
   7  -1  -2 220.503 128.655   4
   7   1  -2 163.755 140.555   4
   7  -1   3 1740.74 317.479   4
   7   1   3 1968.24 336.729   4
   7  -1  -3 2154.54 326.717   4
   7  -1   4 330.306 167.915   4
   7   1   4 366.813 150.524   4
   7  -1   5 4717.14 526.680   4
   7   1   5 4569.63 525.161   4
   7  -1   6 3065.23 437.860   4
   7   1   6 2418.93 400.130   4
   7  -1   7 16002.8 988.434   4
   7   1   7 16053.7 984.714   4
   7  -2   0 91.3087 106.795   4
   7   2   0-38.3418 86.3474   4
   7  -2   1 5708.95 553.435   4
   7  -2  -1 5716.98 540.161   4
   7   2   1 6213.99 579.170   4
   7   2  -1 5496.40 541.561   4
   7  -2   2 188.177 122.297   4
   7   2   2 75.1252 106.399   4
   7  -2  -2 224.913 134.127   4
   7  -2   3 30819.5 1309.58   4
   7   2   3 31598.4 1335.03   4
   7  -2  -3 30300.1 1208.55   4
   7  -2   4 223.587 133.141   4
   7   2   4 136.763 155.650   4
   7  -2  -4 51.8063 124.081   4
   7  -2   5 2140.03 368.614   4
   7   2   5 1928.47 335.023   4
   7  -2   6 6617.77 635.890   4
   7   2   6 5706.92 578.500   4
   7  -2   7 1125.52 279.361   4
   7  -3   0 22.1097 99.4201   4
   7   3   0-27.1365 96.2249   4
   7  -3   1 3797.26 445.077   4
   7  -3  -1 4160.10 464.650   4
   7   3   1 3777.39 455.172   4
   7  -3   2 471.429 180.484   4
   7  -3  -2 418.710 140.472   4
   7   3   2 433.158 196.005   4
   7  -3   3 2778.94 400.327   4
   7   3   3 2577.65 386.516   4
   7  -3  -3 2576.54 359.711   4
   7  -3   4 84.1759 96.5679   4
   7   3   4 282.452 163.904   4
   7  -3  -4 118.026 127.480   4
   7  -3   5 9.83682 94.6278   4
   7   3   5-109.890 113.917   4
   7  -3   6 224.605 135.340   4
   7   3   6 264.993 164.980   4
   7  -3   7 3155.61 443.643   4
   7  -4   0-107.300 121.749   4
   7  -4   1-28.3162 91.4835   4
   7  -4  -1-123.183 131.006   4
   7   4   1-134.691 118.225   4
   7  -4   2 519.931 183.290   4
   7  -4  -2 761.709 201.471   4
   7   4   2 766.223 223.783   4
   7  -4   3 341.854 144.225   4
   7  -4  -3 936.006 222.210   4
   7   4   3 903.997 238.445   4
   7  -4   4 1002.43 239.396   4
   7   4   4 1478.73 306.105   4
   7  -4  -4 1159.01 235.542   4
   7  -4   5 67.1388 108.626   4
   7  -4  -5 171.221 114.299   4
   7  -4   6 631.242 211.538   4
   7  -4   7 2077.59 372.062   4
   7  -5   0-191.664 154.356   4
   7  -5   1 876.819 237.310   4
   7  -5  -1 1113.84 248.446   4
   7  -5   2 2272.62 360.703   4
   7  -5  -2 2432.98 342.954   4
   7  -5   3 6647.46 606.260   4
   7  -5  -3 6951.94 571.314   4
   7  -5   4 566.072 197.865   4
   7  -5  -4 472.728 169.373   4
   7  -5   5 104.014 92.9707   4
   7  -5  -5 186.596 113.533   4
   7  -5   6 975.040 264.237   4
   7  -6   0-50.9878 95.3512   4
   7  -6   1 11954.6 794.157   4
   7  -6  -1 11401.7 751.274   4
   7  -6   2 76.8523 127.114   4
   7  -6  -2 118.096 130.557   4
   7  -6   3 8023.17 665.235   4
   7  -6  -3 9312.01 659.641   4
   7  -6   4 129.898 133.585   4
   7  -6  -4 61.3693 83.1689   4
   7  -6   5 7812.99 674.544   4
   7  -6  -5 8722.89 616.469   4
   7  -6   6 1479.36 325.972   4
   7  -7   0-41.7131 88.2964   4
   7  -7   1-17.1165 111.162   4
   7  -7  -1 178.454 120.444   4
   7  -7   2 1787.74 316.704   4
   7  -7  -2 2420.53 340.380   4
   7  -7   3 1326.96 289.917   4
   7  -7  -3 1649.07 279.172   4
   7  -7   4 563.563 173.556   4
   7  -7  -4 788.318 196.886   4
   7  -7   5 468.712 194.607   4
   7  -7  -5 491.796 152.550   4
   7  -8   0-61.2960 84.6681   4
   7  -8   1 1930.75 321.435   4
   7  -8  -1 2573.49 360.926   4
   7  -8   2 1617.44 295.997   4
   7  -8  -2 1359.34 259.184   4
   7  -8   3 780.379 211.984   4
   7  -8  -3 1045.22 228.462   4
   7  -8   4 142.178 113.299   4
   7  -8  -4 425.814 135.300   4
   7  -9   0 22.1070 70.0825   4
   7  -9   1 856.743 219.970   4
   7  -9  -1 426.387 168.401   4
   7  -9   2 6308.14 582.437   4
   7  -9  -2 5746.36 517.704   4
   7  -9   3 4279.09 489.063   4
   7  -9   4-90.5768 126.269   4
   7 -10   1 5543.49 535.764   4
   7 -10   2 672.262 200.656   4
   7 -10   3 3956.82 465.821   4
   0   0   0    0.00    0.00   0
TITL ks1311 in Pbca
REM Pbca (#61 in standard setting)
CELL 0.71073   5.823125  14.321395  21.736507  90.0000  90.0000  90.0000
ZERR    8.00   0.000257   0.000616   0.000839   0.0000   0.0000   0.0000
LATT  1
SYMM -x+1/2,-y, z+1/2
SYMM -x, y+1/2,-z+1/2
SYMM  x+1/2,-y+1/2,-z
SFAC C H N O
UNIT 88.00 80.00 8.00 8.00
TREF
HKLF 4
END
;
_shelx_hkl_checksum     8650
_shelx_res_file
;
TITL  ks1311
CELL  0.71073   5.8231  14.3214  21.7365   90.000   90.000   90.000
ZERR     8.00   0.0003   0.0006   0.0008    0.000    0.000    0.000
LATT   1
SYMM  1/2 - X, - Y, 1/2 + Z
SYMM  1/2 + X, 1/2 - Y, - Z
SYMM  - X, 1/2 + Y, 1/2 - Z
SFAC  C    H    N    S
UNIT  80   80   16   8
MERG   2
FMAP   2
PLAN   10
SIZE     0.150   0.240   0.410
ACTA    54.00
eqiv $1 -x+2, -y+1, -z+1
htab n1 s1_$1
mpla   c1 c2 c3 c4 n1 n2 c10
mpla c1 c9 c10
L.S.   4
TEMP  -123.00
WGHT    0.041600    0.798100
FVAR       4.47586
C1    1    0.743279    0.574780    0.625373    11.00000    0.02098    0.01767 =
         0.01690   -0.00100   -0.00061    0.00219
C2    1    0.664907    0.446429    0.556042    11.00000    0.02027    0.01640 =
         0.01659    0.00079   -0.00258    0.00385
C3    1    0.470492    0.425573    0.595504    11.00000    0.01943    0.01712 =
         0.01665    0.00202   -0.00192    0.00266
C4    1    0.436840    0.481306    0.648322    11.00000    0.01973    0.01783 =
         0.01720    0.00097   -0.00115    0.00192
C5    1    0.317084    0.352619    0.582395    11.00000    0.02372    0.01891 =
         0.02022   -0.00058   -0.00316    0.00080
AFIX  43
H5    2    0.337888    0.315821    0.546461    11.00000   -1.20000
AFIX   0
C6    1    0.136594    0.334254    0.621464    11.00000    0.02375    0.02121 =
         0.02579    0.00117   -0.00290   -0.00334
AFIX  43
H6    2    0.033744    0.284523    0.612669    11.00000   -1.20000
AFIX   0
C7    1    0.104593    0.389167    0.674400    11.00000    0.02129    0.02643 =
         0.02443    0.00380    0.00279   -0.00131
AFIX  43
H7    2   -0.019715    0.376001    0.701343    11.00000   -1.20000
AFIX   0
C8    1    0.251298    0.461746    0.687609    11.00000    0.02423    0.02256 =
         0.01856    0.00021    0.00156    0.00149
AFIX  43
H8    2    0.227152    0.498687    0.723329    11.00000   -1.20000
AFIX   0
C9    1    0.899774    0.656963    0.634515    11.00000    0.02380    0.02084 =
         0.02332   -0.00396    0.00407   -0.00330
AFIX  23
H9A   2    0.873424    0.702293    0.600862    11.00000   -1.20000
H9B   2    1.060925    0.635398    0.631559    11.00000   -1.20000
AFIX   0
C10   1    0.866791    0.706322    0.695667    11.00000    0.02919    0.02333 =
         0.02141   -0.00402    0.00007   -0.00466
AFIX 137
H10A  2    0.705803    0.725154    0.699996    11.00000   -1.50000
H10B  2    0.965247    0.761770    0.697210    11.00000   -1.50000
H10C  2    0.908024    0.663913    0.729282    11.00000   -1.50000
AFIX   0
N1    3    0.789730    0.521562    0.574018    11.00000    0.01876    0.01941 =
         0.01824   -0.00245    0.00302   -0.00026
AFIX  43
H1    2    0.908630    0.537446    0.551327    11.00000   -1.20000
AFIX   0
N2    3    0.576617    0.556974    0.662725    11.00000    0.02197    0.01905 =
         0.01867   -0.00121    0.00152   -0.00057
S1    4    0.739781    0.385021    0.493674    11.00000    0.02441    0.02191 =
         0.02011   -0.00599    0.00293    0.00029
HKLF 4
REM   ks1311
REM R1 =  0.0325 for    1973 Fo > 4sig(Fo)  and  0.0375 for all    2240 data
REM    119 parameters refined using      0 restraints
END
WGHT      0.0416      0.7981
REM Highest difference peak  0.301,  deepest hole -0.250,  1-sigma level  0.047
Q1    1   0.5599  0.4329  0.5778  11.00000  0.05    0.30
Q2    1   0.3161  0.4768  0.6619  11.00000  0.05    0.29
Q3    1   0.3819  0.3934  0.5900  11.00000  0.05    0.29
Q4    1   0.4440  0.4593  0.6182  11.00000  0.05    0.29
Q5    1   0.4827  0.4405  0.6289  11.00000  0.05    0.28
Q6    1   0.4179  0.3812  0.5975  11.00000  0.05    0.28
Q7    1   0.2525  0.3404  0.6097  11.00000  0.05    0.27
Q8    1   0.8213  0.6155  0.6276  11.00000  0.05    0.26
Q9    1   0.3552  0.4647  0.6701  11.00000  0.05    0.26
Q10   1   0.1249  0.3749  0.6411  11.00000  0.05    0.26
;
_shelx_res_checksum     13924
_shelxl_version_number         .2013
data_New_Global_Publ_Block
_journal_date_recd_electronic     2014-07-13
_journal_date_accepted     2014-07-17
_journal_name_full     'Acta Crystallographica, Section E'
_journal_year     2014
_journal_volume     70
_journal_issue      9
_journal_page_first     o953
_journal_page_last     o953
_journal_paper_category     HO
_journal_paper_doi     10.1107/S160053681401664X
_journal_coeditor_code     XU5804
_publ_contact_author_name     'Gamal A. El-Hiti'
_publ_contact_author_address
;
Department of Optometry
College of Applied Medical Sciences
King Saud University
PO Box 10219
Riyadh 11433
Saudi Arabia
;
_publ_contact_author_email     'gelhiti@ksu.edu.sa'
_publ_contact_author_fax     '00966114693536'
_publ_contact_author_phone     '00966114693778'
_publ_section_title
;
Crystal structure of 2-ethylquinazoline-4(3<i>H</i>)-thione
;
loop_
    _publ_author_name
    _publ_author_footnote
    _publ_author_address
    'Alshammari, Mohammed B.' .
;
Chemistry Department
College of Sciences and Humanities
Salman bin Abdulaziz University
PO Box 83
Al-Kharij 11942
Saudi Arabia
;
    'Smith, Keith' .
;
School of Chemistry
Cardiff University
Main Building
Park Place
Cardiff CF10 3AT
Wales
;
    'Hegazy, Amany S.' .
;
School of Chemistry
Cardiff University
Main Building
Park Place
Cardiff CF10 3AT
Wales
;
    'Kariuki, Benson M.'
;
Additional corresponding author, e-mail: kariukib@cardiff.ac.uk.
;
;
School of Chemistry
Cardiff University
Main Building
Park Place
Cardiff CF10 3AT
Wales
;
    'El-Hiti, Gamal A.' .
;
Cornea Research Chair
Department of Optometry
College of Applied Medical Sciences
King Saud University
PO Box 10219
Riyadh 11433
Saudi Arabia
;
