# Supplementary material for: Crystal structure of 2-ethyl­quinazoline-4(3H)-thione
Source: Acta Crystallogr Sect E Struct Rep Online. 2014 Aug 1;70(Pt 9):o953. doi: 10.1107/S160053681401664X (PMC4186129; doi:10.1107/S160053681401664X)
Supplement: Supplementary file 2 [file e-70-0o953-Isup2.hkl]

#
# h,k,l, Fc-squared, Fo-squared, sigma(Fo-squared), status flag
#
data_I
_shelx_title '  ks1311'
_shelx_refln_list_code          4
_shelx_F_calc_maximum      225.03
_exptl_crystal_F_000       800.00
_reflns_d_resolution_high  0.7148

loop_
 _space_group_symop_operation_xyz
 'x, y, z'
 '-x+1/2, -y, z+1/2'
 'x+1/2, -y+1/2, -z'
 '-x, y+1/2, -z+1/2'
 '-x, -y, -z'
 'x-1/2, y, -z-1/2'
 '-x-1/2, y-1/2, z'
 'x, -y-1/2, z-1/2'

_cell_length_a     5.8231
_cell_length_b    14.3214
_cell_length_c    21.7365
_cell_angle_alpha  90.000
_cell_angle_beta   90.000
_cell_angle_gamma  90.000

_shelx_F_squared_multiplier     1.000

loop_
 _refln_index_h
 _refln_index_k
 _refln_index_l
 _refln_F_squared_calc
 _refln_F_squared_meas
 _refln_F_squared_sigma
 _refln_observed_status
   2   0   0      16397.02      15988.95       508.93 o
   4   0   0       1308.22       1268.94        22.16 o
   6   0   0       2687.23       2683.97        77.21 o
   2   1   0       6464.31       6500.02       201.29 o
   4   1   0         35.46         46.76         3.04 o
   6   1   0        470.11        491.14        24.92 o
   2   2   0       1750.76       1737.07        21.73 o
   4   2   0       2758.25       2854.93        24.13 o
   6   2   0        648.70        670.07        27.16 o
   2   3   0         57.59         79.47         3.57 o
   4   3   0       1754.62       1877.69        21.53 o
   6   3   0         16.65         27.70         5.94 o
   0   4   0       9020.10       9297.79        48.05 o
   2   4   0       2423.24       2179.20        19.62 o
   4   4   0        410.42        323.51         8.89 o
   6   4   0        595.74        574.44        18.31 o
   2   5   0       1297.97       1513.36        46.41 o
   4   5   0       3031.72       3005.46        23.56 o
   6   5   0         13.91         11.52         5.82 o
   0   6   0          4.62        104.43        23.67 o
   2   6   0          4.55          3.97         3.05 o
   4   6   0       1748.13       1712.93        33.19 o
   6   6   0        188.94        225.13        21.80 o
   2   7   0         50.62         48.08         8.34 o
   4   7   0        458.80        416.81         9.35 o
   6   7   0        175.10        206.40        21.17 o
   0   8   0         53.86         35.82         6.10 o
   2   8   0       2302.74       2159.31        23.84 o
   4   8   0       1316.13       1293.77        27.14 o
   6   8   0        545.27        575.52        34.73 o
   2   9   0         15.48         22.62         3.18 o
   4   9   0         11.14         11.29         4.61 o
   6   9   0        139.81        117.06        15.73 o
   0  10   0        123.04        181.29         7.35 o
   2  10   0        297.92        277.90         8.26 o
   4  10   0        534.82        492.21        23.31 o
   6  10   0        220.96        214.93        21.40 o
   2  11   0        312.13        288.38         8.66 o
   4  11   0        315.46        364.93        20.55 o
   6  11   0        459.34        463.90        31.28 o
   0  12   0       1173.61       1184.30        21.83 o
   2  12   0       1584.04       1509.71        20.63 o
   4  12   0        280.78        280.87        19.55 o
   2  13   0         68.71         60.79         6.53 o
   4  13   0          5.34          2.76         2.85 o
   0  14   0        169.23        191.50         9.18 o
   2  14   0       1075.82       1107.18        35.69 o
   4  14   0        227.76        230.73        18.60 o
   2  15   0        109.34        113.49        12.07 o
   4  15   0         70.88         69.46        10.44 o
   0  16   0         17.83         23.15         6.29 o
   2  16   0         11.48         26.28         6.78 o
   4  16   0        198.20        174.86        17.03 o
   2  17   0        537.45        543.23        28.69 o
   0  18   0        731.58        796.89        36.63 o
   2  18   0        148.64        144.89        15.71 o
   2  19   0         32.24         49.78         9.70 o
   1   1   1       2498.13       2583.24         9.98 o
   2   1   1         32.11         36.84         1.71 o
   3   1   1         40.54         55.77         2.81 o
   4   1   1          8.63          9.04         1.13 o
   5   1   1        314.59        333.78         7.44 o
   6   1   1        223.78        225.22        11.20 o
   7   1   1         50.05         58.33         6.27 o
   0   2   1        357.25        344.79         4.45 o
   1   2   1        117.98        106.96         2.36 o
   2   2   1         24.75         28.87         2.75 o
   3   2   1       7807.71       7619.95        30.06 o
   4   2   1          2.79          3.24         0.86 o
   5   2   1        834.33        816.68        15.28 o
   6   2   1        207.21        200.19        10.58 o
   7   2   1        252.50        288.63        13.80 o
   1   3   1       4534.33       4554.55        26.00 o
   2   3   1        192.39        200.23         4.11 o
   3   3   1        244.02        247.14         5.96 o
   4   3   1         19.38         23.06         1.74 o
   5   3   1       1476.54       1425.80        18.83 o
   6   3   1         44.87         37.81         4.73 o
   7   3   1        191.39        195.39        13.11 o
   0   4   1        981.61        954.16         8.94 o
   1   4   1        822.95        851.64         9.40 o
   2   4   1        164.14        193.28         4.78 o
   3   4   1          3.83          3.26         0.79 o
   4   4   1         51.35         59.23         2.68 o
   5   4   1       1228.39       1200.37        16.79 o
   6   4   1          6.85          5.18         1.96 o
   7   4   1          0.10         -3.16         3.16 o
   1   5   1        793.01        803.54         9.64 o
   2   5   1       2629.63       2718.05        39.02 o
   3   5   1        634.36        597.50         6.87 o
   4   5   1         72.85         72.87         3.03 o
   5   5   1        588.99        575.90        12.03 o
   6   5   1         30.15         18.46         4.11 o
   7   5   1         51.67         50.12         8.57 o
   0   6   1       1217.20       1269.13        11.05 o
   1   6   1       8148.99       8115.42        33.57 o
   2   6   1         19.66         12.34         2.70 o
   3   6   1       2927.85       2871.34        28.00 o
   4   6   1        702.91        671.45         9.36 o
   5   6   1       3386.47       3322.09        29.16 o
   6   6   1          1.45         -1.68         4.73 o
   7   6   1        586.61        582.50        27.24 o
   1   7   1       1040.82       1197.59         8.76 o
   2   7   1        287.53        326.03         7.36 o
   3   7   1          8.44         10.31         2.37 o
   4   7   1         28.19         21.16         1.59 o
   5   7   1         15.32         16.41         1.99 o
   6   7   1        157.55        157.06        16.81 o
   7   7   1          6.90          3.83         4.88 o
   0   8   1        640.78        688.61         9.42 o
   1   8   1       4264.01       4526.73        19.61 o
   2   8   1       1100.07       1155.00        12.76 o
   3   8   1        530.20        546.57        13.14 o
   4   8   1         44.04         43.74         4.01 o
   5   8   1        251.66        258.64        11.53 o
   6   8   1          5.51          2.72         5.12 o
   7   8   1        109.65        112.86        16.04 o
   1   9   1        201.75        239.86         4.49 o
   2   9   1        186.41        201.87         5.07 o
   3   9   1          2.86          5.31         1.42 o
   4   9   1          9.51         11.30         2.23 o
   5   9   1          6.50          6.84         1.98 o
   6   9   1          7.37          8.04         4.31 o
   7   9   1         31.22         31.99        10.74 o
   0  10   1        351.95        395.20         8.19 o
   1  10   1       1342.62       1268.41        11.27 o
   2  10   1          0.74          1.94         1.04 o
   3  10   1        720.19        741.97        15.36 o
   4  10   1         24.87         15.23         2.78 o
   5  10   1        684.40        661.37        15.32 o
   6  10   1        459.61        493.10        30.33 o
   7  10   1        225.56        276.71        26.74 o
   1  11   1         52.49         60.92         2.28 o
   2  11   1         12.67         16.98         1.55 o
   3  11   1        461.91        418.13        12.01 o
   4  11   1        107.12        111.15         5.85 o
   5  11   1         22.93         13.54         2.47 o
   6  11   1         23.56         18.01         5.41 o
   0  12   1        369.14        348.75         8.40 o
   1  12   1        630.00        628.12         7.37 o
   2  12   1        203.93        197.55         5.29 o
   3  12   1        468.21        521.08        17.38 o
   4  12   1         56.41         44.00         3.89 o
   5  12   1        455.06        490.02        13.95 o
   1  13   1         23.76         28.60         1.74 o
   2  13   1        110.15         90.76         5.04 o
   3  13   1        106.95         90.03         7.44 o
   4  13   1         64.16         68.81         4.91 o
   5  13   1          6.06         12.35         2.90 o
   0  14   1        114.67        107.84         4.94 o
   1  14   1       2523.16       2473.24        28.79 o
   2  14   1        227.43        196.32        10.76 o
   3  14   1        408.50        408.36        16.27 o
   4  14   1         48.67         47.02         6.10 o
   1  15   1        276.25        290.38        14.42 o
   2  15   1         24.98         18.28         3.82 o
   3  15   1         38.96         39.60        10.79 o
   4  15   1          5.65          2.69         3.86 o
   0  16   1        163.71        145.44        10.10 o
   1  16   1       1900.32       1892.33        35.81 o
   2  16   1        374.05        343.66        16.54 o
   3  16   1        819.99        867.62        25.28 o
   4  16   1         23.74         15.94         5.66 o
   1  17   1         33.03         33.10         5.22 o
   2  17   1        677.00        707.90        23.00 o
   3  17   1         51.83         58.33         6.90 o
   0  18   1          3.11          5.23         3.81 o
   1  18   1         76.74         72.18         7.66 o
   2  18   1        346.62        339.59        16.76 o
   1  19   1         32.05         32.17         8.96 o
   2  19   1         43.94         36.37         8.24 o
   1   0   2        658.28        575.28         8.00 o
   2   0   2      13997.79      14017.00       152.55 o
   3   0   2        202.58        253.40         8.79 o
   4   0   2       3865.07       3808.53        31.84 o
   5   0   2         16.73         11.92         3.46 o
   6   0   2         28.12         20.45         5.21 o
   7   0   2        135.45        141.01        13.76 o
   1   1   2       1103.93       1052.35         6.41 o
   2   1   2        662.66        652.59         7.04 o
   3   1   2         95.84         97.55         3.69 o
   4   1   2         75.12         76.15         2.87 o
   5   1   2         61.06         67.38         3.63 o
   6   1   2        200.93        207.83        10.76 o
   7   1   2          0.09          4.96         3.93 o
   0   2   2       2142.97       1957.46        31.44 o
   1   2   2       1278.64       1202.85         8.29 o
   2   2   2        358.79        369.13         5.27 o
   3   2   2        794.51        862.86        10.71 o
   4   2   2         14.42         16.80         1.61 o
   5   2   2        133.13        125.71         5.25 o
   6   2   2        141.81        121.68         9.52 o
   7   2   2          6.24          7.82         3.44 o
   1   3   2         20.96         24.26         1.42 o
   2   3   2       1266.59       1274.68        18.22 o
   3   3   2         63.60         72.84         3.29 o
   4   3   2        327.51        325.82         7.15 o
   5   3   2        617.01        622.92        12.45 o
   6   3   2         95.30        100.37         8.55 o
   7   3   2         21.63         21.93         4.82 o
   0   4   2      10905.10      10918.71        78.80 o
   1   4   2       2846.37       2914.60        28.84 o
   2   4   2       6230.99       6112.03        33.19 o
   3   4   2         27.19         31.30         1.85 o
   4   4   2       2802.93       2728.17        18.63 o
   5   4   2        372.36        358.37         9.90 o
   6   4   2        722.67        768.88        25.32 o
   7   4   2         35.43         34.17         5.79 o
   1   5   2         79.49         88.85         3.21 o
   2   5   2       1739.24       1912.96        20.22 o
   3   5   2          8.98          7.57         1.25 o
   4   5   2         25.75         25.76         1.83 o
   5   5   2        155.23        146.09         7.77 o
   6   5   2          0.50         -2.04         2.59 o
   7   5   2        137.65        117.78        12.41 o
   0   6   2        359.01        370.03         5.80 o
   1   6   2       1264.50       1380.34        13.21 o
   2   6   2        118.78        114.67         6.07 o
   3   6   2         64.32         80.51         3.01 o
   4   6   2        345.91        314.32         7.10 o
   5   6   2          9.41          4.78         1.29 o
   6   6   2         69.80         64.57        10.67 o
   7   6   2          0.57          4.85         4.55 o
   1   7   2        676.13        768.13        10.14 o
   2   7   2        256.39        276.40         6.76 o
   3   7   2        313.39        300.24         7.39 o
   4   7   2        104.86         96.45         4.26 o
   5   7   2          3.55          3.28         1.61 o
   6   7   2         26.81         29.88         6.13 o
   7   7   2         99.15        106.28        15.79 o
   0   8   2       2758.09       2610.80        39.99 o
   1   8   2       1422.51       1529.79        15.40 o
   2   8   2       3417.10       3407.59        26.66 o
   3   8   2        265.86        306.86         9.84 o
   4   8   2       1453.05       1298.58        33.02 o
   5   8   2         20.88         20.35         3.54 o
   6   8   2        829.68        765.16        28.20 o
   7   8   2         77.55         74.00         9.73 o
   1   9   2        167.18        162.95         4.75 o
   2   9   2        222.75        253.08         5.65 o
   3   9   2        319.52        325.49         8.76 o
   4   9   2          2.97          2.40         1.53 o
   5   9   2         26.62         32.38         4.83 o
   6   9   2         33.00         30.85         9.54 o
   7   9   2        270.98        299.86        19.31 o
   0  10   2        227.96        218.77         7.04 o
   1  10   2          0.01          0.56         0.72 o
   2  10   2        580.79        556.08         8.62 o
   3  10   2        867.06        853.23        14.99 o
   4  10   2       1374.24       1353.15        22.22 o
   5  10   2        108.22        107.35         7.60 o
   6  10   2        662.71        686.91        26.77 o
   7  10   2         21.33         33.56        10.02 o
   1  11   2          1.70          0.98         0.59 o
   2  11   2         10.28         11.64         1.37 o
   3  11   2         67.92        110.15         6.21 o
   4  11   2        148.65        146.62         7.53 o
   5  11   2          1.11          0.52         1.34 o
   6  11   2        524.36        539.23        34.97 o
   0  12   2        292.83        270.06         6.68 o
   1  12   2          2.92          0.86         1.19 o
   2  12   2        864.08        824.81        12.32 o
   3  12   2        467.30        384.94        11.69 o
   4  12   2        455.90        462.61        11.85 o
   5  12   2        216.70        234.58         9.81 o
   6  12   2         74.40         71.26        12.93 o
   1  13   2         28.29         31.28         1.90 o
   2  13   2          0.08         -0.57         1.18 o
   3  13   2        234.57        202.62        11.10 o
   4  13   2         23.62         20.32         2.77 o
   5  13   2          6.91         14.04         3.64 o
   0  14   2        441.08        415.47         8.71 o
   1  14   2        396.71        390.63         8.51 o
   2  14   2        625.48        628.07        16.28 o
   3  14   2          4.01          4.94         2.94 o
   4  14   2        207.38        228.63        13.15 o
   5  14   2         20.28         30.30         8.05 o
   1  15   2        961.23        961.73        26.49 o
   2  15   2        147.26        145.44        16.82 o
   3  15   2          8.59          9.61         3.39 o
   4  15   2        102.44        110.79         9.38 o
   0  16   2        357.98        350.69        15.67 o
   1  16   2         83.01        100.59         8.55 o
   2  16   2        293.98        270.65        21.44 o
   3  16   2          2.12          5.33         2.73 o
   4  16   2        124.91        148.89        15.44 o
   1  17   2        247.79        228.35        13.02 o
   2  17   2          0.37          8.77         4.52 o
   3  17   2         22.63         25.22         4.79 o
   0  18   2        319.14        337.71        24.64 o
   1  18   2          6.48          6.36         9.81 o
   2  18   2        528.55        573.40        21.68 o
   3  18   2        131.03        128.16        14.46 o
   1  19   2          9.78          7.18         2.36 o
   2  19   2         69.62         89.03        12.36 o
   1   1   3        108.97        135.19         2.81 o
   2   1   3        509.52        499.15         6.38 o
   3   1   3       1879.09       2120.52        14.78 o
   4   1   3          3.32          4.49         0.98 o
   5   1   3         30.28         28.52         2.60 o
   6   1   3        523.39        547.08        17.37 o
   7   1   3        108.91         98.09         9.42 o
   0   2   3       2091.79       2138.74        21.31 o
   1   2   3      50639.03      49420.34       217.41 o
   2   2   3        468.05        484.07         5.52 o
   3   2   3        448.75        347.58         6.72 o
   4   2   3        433.98        461.78         7.79 o
   5   2   3       2044.74       1971.90        20.32 o
   6   2   3        905.55        920.65        26.14 o
   7   2   3       1527.07       1541.09        36.91 o
   1   3   3      14816.00      15032.14        58.29 o
   2   3   3         48.52         45.02         1.95 o
   3   3   3        532.49        609.57        10.02 o
   4   3   3         39.97         42.03         2.60 o
   5   3   3        353.49        354.30        10.13 o
   6   3   3          4.97          6.33         2.77 o
   7   3   3        150.31        131.84        10.98 o
   0   4   3       2360.31       2232.84        10.20 o
   1   4   3       3789.82       4018.33        17.92 o
   2   4   3       4091.75       4489.66        18.52 o
   3   4   3        602.59        593.85         8.58 o
   4   4   3         29.93         37.00         2.39 o
   5   4   3       1785.50       1789.26        22.11 o
   6   4   3        116.86        119.84         9.54 o
   7   4   3         42.04         35.18         9.33 o
   1   5   3        139.18        125.55         2.90 o
   2   5   3          6.58          2.81         0.98 o
   3   5   3          4.82          2.28         0.72 o
   4   5   3         98.11         93.07         4.84 o
   5   5   3         52.53         56.19         3.79 o
   6   5   3         57.58         60.03         9.32 o
   7   5   3        343.32        340.04        20.75 o
   0   6   3         67.29         80.87         2.71 o
   1   6   3        420.27        337.69         5.14 o
   2   6   3        939.20       1078.06        10.64 o
   3   6   3       2729.52       2645.65        20.28 o
   4   6   3        207.19        197.52         5.79 o
   5   6   3        385.30        366.05         8.51 o
   6   6   3         22.99         19.74         4.17 o
   7   6   3        415.91        435.32        32.17 o
   1   7   3        396.37        451.75         6.89 o
   2   7   3       1018.87       1088.56        18.82 o
   3   7   3         12.80         10.74         1.15 o
   4   7   3        692.11        643.05        12.02 o
   5   7   3         24.01         23.58         2.76 o
   6   7   3          7.94          6.37         3.30 o
   7   7   3         82.69         75.45        10.04 o
   0   8   3          4.27          3.53         1.30 o
   1   8   3        293.86        250.20         5.41 o
   2   8   3        115.11        148.18         4.61 o
   3   8   3       1122.27       1166.71        13.89 o
   4   8   3         83.07         77.78         4.76 o
   5   8   3         40.44         46.64         5.31 o
   6   8   3         42.58         49.59        13.21 o
   7   8   3         54.12         46.03         7.76 o
   1   9   3        207.55        202.91         5.28 o
   2   9   3        170.36        201.23         5.03 o
   3   9   3          1.47         15.56         1.97 o
   4   9   3        169.19        162.45         7.45 o
   5   9   3          3.33          4.58         1.89 o
   6   9   3          0.21         -0.77         3.01 o
   7   9   3        183.22        213.60        24.41 o
   0  10   3        998.45       1053.71        15.62 o
   1  10   3       1430.93       1361.99        17.08 o
   2  10   3          5.97          6.62         1.17 o
   3  10   3        881.31        850.18        14.50 o
   4  10   3         49.75         53.06         4.25 o
   5  10   3        638.00        660.26        18.96 o
   6  10   3         58.32         64.04         6.94 o
   7  10   3        164.49        197.51        23.25 o
   1  11   3         16.27         20.39         2.05 o
   2  11   3          4.67          4.51         1.04 o
   3  11   3          1.85          1.27         1.93 o
   4  11   3         14.66         13.54         2.47 o
   5  11   3         63.45         64.78         6.08 o
   6  11   3          7.77          4.13         5.43 o
   0  12   3       1091.54       1118.08        13.46 o
   1  12   3        462.14        464.84         7.58 o
   2  12   3        371.22        355.96         8.54 o
   3  12   3        433.60        420.09        12.05 o
   4  12   3         45.91         58.41         4.76 o
   5  12   3        288.25        312.53        15.84 o
   6  12   3        169.56        169.99        20.12 o
   1  13   3         35.59         37.28         2.27 o
   2  13   3        112.16        100.54         5.14 o
   3  13   3         38.78         38.04        13.03 o
   4  13   3          4.14          5.60         6.80 o
   5  13   3         98.44         80.05         8.31 o
   0  14   3         70.53         63.50         3.48 o
   1  14   3        707.91        690.24        12.62 o
   2  14   3        146.99        124.20         5.97 o
   3  14   3        520.06        507.95        21.06 o
   4  14   3          1.28          8.69         3.42 o
   5  14   3         88.72         68.21        11.00 o
   1  15   3         92.94         98.52         8.09 o
   2  15   3          8.23         11.12         3.07 o
   3  15   3          0.30          5.69         2.76 o
   4  15   3          9.30         15.33         4.20 o
   0  16   3         13.95          7.51         4.17 o
   1  16   3        909.59        925.00        24.99 o
   2  16   3        200.22        179.99        11.14 o
   3  16   3        387.20        407.28        17.27 o
   4  16   3          4.76          4.80         3.55 o
   1  17   3          4.46          2.82         5.40 o
   2  17   3        180.06        181.67        11.68 o
   3  17   3         44.51         42.72         5.92 o
   0  18   3         36.34         38.27         8.84 o
   1  18   3         17.53         21.00         4.49 o
   2  18   3        302.02        309.40        16.01 o
   3  18   3         58.70         78.66        11.36 o
   1  19   3        154.19        169.49        12.13 o
   2  19   3         90.77         94.31        12.43 o
   0   0   4      17452.38      16179.30        47.74 o
   1   0   4       1075.72       1053.93        13.62 o
   2   0   4      10381.82      10495.43        39.88 o
   3   0   4       1354.73       1675.04        25.00 o
   4   0   4       3061.05       3029.98        24.30 o
   5   0   4          8.07          9.91         2.11 o
   6   0   4        120.95        136.89        12.30 o
   7   0   4         44.27         27.95         8.29 o
   1   1   4        640.06        665.15        12.55 o
   2   1   4        324.00        362.82         5.48 o
   3   1   4         64.81         71.92         2.93 o
   4   1   4        103.37        103.17         3.53 o
   5   1   4         63.51         69.48         3.87 o
   6   1   4        573.39        581.26        21.01 o
   7   1   4         21.01         17.45         5.59 o
   0   2   4       2159.17       2180.15        22.90 o
   1   2   4      16926.26      16766.74        88.46 o
   2   2   4        525.59        576.47         5.95 o
   3   2   4        706.02        778.19         9.34 o
   4   2   4        187.64        200.90         5.41 o
   5   2   4         37.79         38.51         3.10 o
   6   2   4         84.13         78.91         7.81 o
   7   2   4          1.42          6.75         3.91 o
   1   3   4      10256.75      10550.21        49.04 o
   2   3   4        932.46        897.76         9.04 o
   3   3   4        472.01        481.13         8.37 o
   4   3   4          2.08          3.84         1.03 o
   5   3   4         12.26         11.88         2.45 o
   6   3   4        536.20        550.21        20.22 o
   7   3   4          6.80          7.23         3.48 o
   0   4   4       1862.07       1755.37        10.49 o
   1   4   4       4611.65       4649.05        22.37 o
   2   4   4       3126.67       3029.46        17.91 o
   3   4   4       1711.45       1744.24        15.66 o
   4   4   4       3412.42       3382.11        28.11 o
   5   4   4        349.37        334.30        10.99 o
   6   4   4        836.36        890.45        25.54 o
   7   4   4         66.97         59.98         7.35 o
   1   5   4       1006.69       1068.10         7.75 o
   2   5   4       2394.01       2585.26        14.33 o
   3   5   4         24.56         27.93         2.72 o
   4   5   4        977.53        942.84        15.25 o
   5   5   4          6.53          5.56         1.36 o
   6   5   4        116.63        128.48         9.81 o
   7   5   4         17.15         25.75         6.42 o
   0   6   4       2130.74       2231.46        12.60 o
   1   6   4         64.60         59.78         2.23 o
   2   6   4        405.71        429.37         6.51 o
   3   6   4         33.20         36.25         2.40 o
   4   6   4        255.39        252.68        13.26 o
   5   6   4        743.00        721.28        13.35 o
   6   6   4         19.55         17.64         6.64 o
   7   6   4          3.41          4.38         3.52 o
   1   7   4          5.73          8.10         0.93 o
   2   7   4        109.79         87.65         2.27 o
   3   7   4        273.50        241.41         6.07 o
   4   7   4        509.69        492.96        12.35 o
   5   7   4        501.49        508.92        11.72 o
   6   7   4          5.22         10.58         3.18 o
   7   7   4         39.01         33.97         6.50 o
   0   8   4       6233.25       6099.53        39.78 o
   1   8   4         19.56         18.47         1.53 o
   2   8   4       2406.25       2243.66        15.55 o
   3   8   4       1266.37       1257.15        14.04 o
   4   8   4       2019.66       1955.72        44.08 o
   5   8   4         96.89         95.41         7.34 o
   6   8   4        665.50        649.74        25.88 o
   7   8   4         17.60         13.72         7.08 o
   1   9   4          3.97          7.06         1.13 o
   2   9   4          0.30          0.48         0.61 o
   3   9   4        979.29        953.20        14.67 o
   4   9   4          8.14          3.97         2.82 o
   5   9   4        118.14        117.20         9.39 o
   6   9   4          7.32          0.94         2.29 o
   7   9   4          0.25         -4.52         6.30 o
   0  10   4       3306.87       3350.50        23.50 o
   1  10   4         44.33         46.94         2.71 o
   2  10   4        741.71        751.68        10.41 o
   3  10   4        495.67        450.04        10.28 o
   4  10   4         76.89         94.10         5.54 o
   5  10   4         32.22         28.14         5.45 o
   6  10   4        233.41        257.45        16.32 o
   1  11   4        363.77        376.08         7.07 o
   2  11   4        230.95        237.00         6.63 o
   3  11   4          0.08         -1.24         1.24 o
   4  11   4          1.20         -0.58         3.34 o
   5  11   4          5.52          1.09         2.54 o
   6  11   4         29.57         27.77        11.75 o
   0  12   4       4202.67       4110.14        27.90 o
   1  12   4        105.44        110.04         4.40 o
   2  12   4       1158.42       1108.17        14.85 o
   3  12   4         38.16         28.90         2.73 o
   4  12   4        416.10        422.22        14.45 o
   5  12   4         21.50         14.36         3.65 o
   6  12   4        215.45        202.80        22.47 o
   1  13   4        158.96        155.70         5.71 o
   2  13   4        260.31        256.98         8.11 o
   3  13   4         13.25         10.96         2.02 o
   4  13   4         67.79         55.60         6.44 o
   5  13   4          3.89          3.85         2.85 o
   0  14   4       2072.50       2076.54        19.44 o
   1  14   4        598.27        604.87        10.69 o
   2  14   4        728.48        746.76        14.26 o
   3  14   4         51.53         49.10         5.93 o
   4  14   4       1075.01       1156.04        29.21 o
   5  14   4          2.99         12.36         5.76 o
   1  15   4        187.05        191.44        10.93 o
   2  15   4         13.77         11.17         2.96 o
   3  15   4          3.79          3.05         2.30 o
   4  15   4         51.47         42.54         5.87 o
   0  16   4        605.64        581.50        20.00 o
   1  16   4          9.36         10.92         3.22 o
   2  16   4        278.02        273.51        13.67 o
   3  16   4         15.47         17.83         3.80 o
   4  16   4          2.47          2.70         3.20 o
   1  17   4          2.03          1.14         3.56 o
   2  17   4        235.35        217.02        12.76 o
   3  17   4          5.21         10.62         4.57 o
   0  18   4        435.15        453.50        29.45 o
   1  18   4          5.46          4.38         3.57 o
   2  18   4        602.92        580.79        29.25 o
   3  18   4         51.12         46.15         8.51 o
   1  19   4         21.66         33.42         7.50 o
   2  19   4          0.03          6.04         4.32 o
   1   1   5        483.11        479.38        11.73 o
   2   1   5        491.55        474.84         6.47 o
   3   1   5        456.13        510.12         8.67 o
   4   1   5         31.17         23.88         2.12 o
   5   1   5         23.10         24.83         2.33 o
   6   1   5         42.03         37.76         7.94 o
   7   1   5        223.62        231.83        18.56 o
   0   2   5       1338.43       1320.44        12.14 o
   1   2   5      15018.24      14984.98       103.24 o
   2   2   5         54.80         50.26         1.86 o
   3   2   5       5097.56       5027.58        28.30 o
   4   2   5         57.79         51.44         2.63 o
   5   2   5       1682.23       1649.42        21.62 o
   6   2   5         29.64         26.84         4.84 o
   7   2   5         97.19        101.31        12.38 o
   1   3   5         11.77          8.58         1.28 o
   2   3   5        484.23        533.86         7.75 o
   3   3   5        159.37        175.65         4.68 o
   4   3   5         26.90         29.82         2.39 o
   5   3   5         18.32         14.19         2.74 o
   6   3   5          0.05         -1.26         2.48 o
   7   3   5          5.71         -2.22         3.63 o
   0   4   5        303.78        319.36         4.01 o
   1   4   5         58.18         53.45         2.16 o
   2   4   5         24.77         20.48         1.88 o
   3   4   5        551.55        542.41         8.07 o
   4   4   5         33.82         24.34         2.15 o
   5   4   5        342.67        336.52         9.85 o
   6   4   5         53.09         49.34         6.44 o
   7   4   5          2.03          5.88         3.93 o
   1   5   5        733.81        812.53         8.31 o
   2   5   5        445.49        484.10         6.58 o
   3   5   5        115.46        114.37         4.68 o
   4   5   5        531.66        529.83        15.74 o
   5   5   5          2.56          2.75         1.39 o
   6   5   5          3.39          6.41         3.35 o
   7   5   5         10.74          7.05         3.59 o
   0   6   5        422.31        381.45         5.12 o
   1   6   5       8520.65       8782.52        43.46 o
   2   6   5          3.23          0.26         0.54 o
   3   6   5       2615.56       2469.98        23.01 o
   4   6   5        122.65        114.36         9.61 o
   5   6   5        663.11        627.86        13.71 o
   6   6   5          0.74          1.87         2.19 o
   7   6   5        426.61        415.98        22.72 o
   1   7   5        585.64        664.20         8.71 o
   2   7   5          4.15          3.67         0.71 o
   3   7   5         24.54         32.25         2.20 o
   4   7   5       1374.25       1337.13        31.46 o
   5   7   5         10.61         15.38         2.68 o
   6   7   5         10.41          4.78         3.19 o
   7   7   5         11.33         24.06         5.99 o
   0   8   5         21.68         37.46         2.74 o
   1   8   5          8.07          3.10         0.64 o
   2   8   5         48.76         60.23         2.10 o
   3   8   5       1587.92       1524.75        14.42 o
   4   8   5        224.40        204.52         7.58 o
   5   8   5       1736.17       1701.94        30.31 o
   6   8   5          6.74          4.34         2.23 o
   1   9   5        186.51        184.63         4.95 o
   2   9   5          3.43          4.61         0.75 o
   3   9   5         15.53         16.10         1.73 o
   5   9   5       1089.75       1116.08        28.64 o
   6   9   5         18.56         16.63         3.52 o
   0  10   5       3565.29       3759.11        22.60 o
   1  10   5        392.68        387.02         7.54 o
   2  10   5        139.64        128.93         3.02 o
   3  10   5       1465.78       1381.65        17.44 o
   4  10   5        191.91        157.43         9.37 o
   5  10   5        272.69        257.00        13.83 o
   6  10   5        380.19        363.07        19.78 o
   1  11   5         22.91         19.26         1.44 o
   2  11   5          4.07          3.35         0.99 o
   3  11   5        199.05        167.29         6.19 o
   4  11   5        140.09        130.32         7.41 o
   5  11   5         18.20         10.46         3.30 o
   6  11   5         19.84         23.88        11.21 o
   0  12   5       5285.57       5344.30        31.34 o
   1  12   5        344.82        333.16         6.28 o
   2  12   5         86.69         91.03         5.28 o
   3  12   5        800.50        759.62        12.78 o
   4  12   5          0.30          6.15         4.23 o
   5  12   5        222.04        208.69        13.49 o
   6  12   5        173.88        190.27        22.20 o
   1  13   5          3.62          3.68         1.06 o
   2  13   5         34.18         31.08         2.90 o
   3  13   5          2.52          2.39         1.96 o
   4  13   5         94.00         87.19         8.04 o
   5  13   5        638.08        692.63        36.32 o
   6  13   5          9.48          9.64         6.72 o
   0  14   5        586.18        567.37        13.43 o
   1  14   5         29.29         34.45         3.12 o
   2  14   5         17.13         19.12         3.13 o
   3  14   5        674.38        689.40        21.07 o
   4  14   5         33.20         37.96         5.66 o
   5  14   5        197.26        226.88        14.34 o
   1  15   5        210.28        212.03        11.48 o
   2  15   5          2.13          3.10         2.23 o
   3  15   5         72.23         77.68         7.40 o
   4  15   5         84.48         95.72        11.94 o
   0  16   5         11.73         14.58         3.50 o
   1  16   5         61.20         68.43         6.92 o
   2  16   5        144.42        139.90         9.94 o
   3  16   5        121.56        132.73         9.95 o
   4  16   5         27.31         34.84         7.65 o
   1  17   5         58.11         51.06         6.28 o
   2  17   5         40.75         37.46         5.57 o
   3  17   5         88.80         99.57        11.94 o
   0  18   5        115.13        124.52        15.89 o
   1  18   5        454.38        414.85        17.97 o
   2  18   5         12.42         17.84         5.91 o
   3  18   5        194.48        194.10        16.93 o
   0   0   6      13244.98      13408.33        50.66 o
   1   0   6         77.11         60.50         5.79 o
   2   0   6        632.97        569.31         9.65 o
   3   0   6       3225.95       3381.53        54.09 o
   4   0   6        523.98        418.51        13.33 o
   5   0   6       1221.53       1226.73        30.02 o
   6   0   6       4681.05       4613.17       106.45 o
   7   0   6        817.37        740.06        47.08 o
   1   1   6        189.76        182.81         4.79 o
   2   1   6        952.20       1046.01         9.77 o
   3   1   6        637.09        679.86         9.47 o
   4   1   6        155.12        164.32         4.95 o
   5   1   6          1.01         -0.50         1.15 o
   6   1   6         26.67         40.03         7.60 o
   7   1   6        150.22        137.33        16.13 o
   0   2   6        354.42        411.19         9.98 o
   1   2   6        866.53        930.02        11.41 o
   2   2   6        284.67        302.90         7.01 o
   3   2   6        562.44        625.42         7.66 o
   4   2   6          0.21          0.95         0.84 o
   5   2   6          7.55          5.46         1.67 o
   6   2   6        526.44        504.04        39.04 o
   7   2   6        242.50        307.14        22.73 o
   1   3   6        879.58        959.91         9.16 o
   2   3   6         30.34         30.52         2.30 o
   3   3   6        250.16        312.54         5.20 o
   4   3   6         48.37         55.15         3.49 o
   5   3   6         42.65         40.72         3.94 o
   6   3   6         61.13         62.18         9.16 o
   7   3   6          0.03         12.12         5.22 o
   0   4   6       5351.64       5198.49        23.70 o
   1   4   6       1979.18       1966.00        12.49 o
   2   4   6       5721.77       5663.32        48.26 o
   3   4   6          8.48         12.19         1.76 o
   4   4   6       1346.58       1310.92        18.77 o
   5   4   6        116.60        108.35         6.23 o
   6   4   6        978.64       1006.07        27.27 o
   7   4   6         39.67         31.51        10.56 o
   1   5   6        287.10        314.46         4.87 o
   2   5   6       3749.15       4012.33        41.12 o
   3   5   6        237.24        233.28         6.21 o
   4   5   6        136.48        129.31        13.04 o
   5   5   6          3.28          2.15         1.51 o
   6   5   6        141.69        147.30        10.54 o
   7   5   6         40.53         48.67        13.19 o
   0   6   6       2337.33       2445.96        22.97 o
   1   6   6        874.81        949.25         8.23 o
   2   6   6       3001.84       3100.35        18.51 o
   3   6   6        252.94        283.12         6.77 o
   4   6   6         55.63         56.44         6.81 o
   5   6   6         90.03         87.28         9.30 o
   6   6   6        108.75        110.00         9.09 o
   7   6   6         75.38         73.84        16.27 o
   1   7   6        286.29        284.79         5.55 o
   2   7   6       2123.74       2189.33        17.90 o
   3   7   6        780.04        831.78        12.47 o
   4   7   6          2.22         -1.14         2.44 o
   5   7   6         70.35         72.43         5.12 o
   6   7   6        243.47        261.55        11.72 o
   0   8   6       2571.90       2533.49        26.86 o
   1   8   6        122.74        115.13         3.40 o
   2   8   6        634.40        547.36         5.72 o
   3   8   6         69.99         71.83         3.75 o
   4   8   6        935.87        976.63        27.81 o
   5   8   6        303.71        290.07        12.60 o
   6   8   6        191.60        214.01        10.57 o
   1   9   6        156.15        157.20         3.72 o
   2   9   6         70.44         73.86         2.09 o
   3   9   6         19.40         18.91         1.26 o
   4   9   6        117.21         90.89         4.64 o
   5   9   6        121.20        120.28        11.51 o
   6   9   6         69.90         79.25         7.37 o
   0  10   6       1406.72       1410.33        14.72 o
   1  10   6         20.68         25.63         2.08 o
   2  10   6       1013.76        983.13        13.73 o
   3  10   6        135.68        120.81         4.76 o
   4  10   6         51.10         68.31         7.85 o
   5  10   6         39.21         38.69         4.54 o
   6  10   6         10.71          8.31         4.69 o
   1  11   6          2.56          5.14         1.68 o
   2  11   6         33.07         32.74         1.94 o
   3  11   6         28.65         39.18         2.45 o
   4  11   6          0.16         -0.50         1.91 o
   5  11   6          8.69         12.98         3.90 o
   6  11   6        175.48        144.56        13.01 o
   0  12   6       3047.25       2983.11        32.95 o
   1  12   6         15.13         13.31         2.08 o
   2  12   6        670.90        623.87        12.79 o
   3  12   6         16.37         29.71         4.34 o
   4  12   6        600.48        561.71        28.25 o
   5  12   6         39.53         47.19        11.69 o
   6  12   6        319.72        306.40        19.78 o
   1  13   6        129.83        118.18         3.80 o
   2  13   6          5.33          5.63         1.41 o
   3  13   6         26.74         26.39         4.22 o
   4  13   6        114.84        108.37         8.87 o
   5  13   6         17.37         16.82         6.49 o
   0  14   6       2101.49       2114.35        24.59 o
   1  14   6         22.79         29.29         2.89 o
   2  14   6        613.26        608.82        15.50 o
   3  14   6          0.71          2.48         2.51 o
   4  14   6        583.02        640.85        23.10 o
   5  14   6          4.11         10.34         4.10 o
   1  15   6        113.37        124.02         8.74 o
   2  15   6         13.79          8.55         3.09 o
   3  15   6          8.67         10.45         3.08 o
   4  15   6         12.49         14.18         5.40 o
   0  16   6        377.33        365.25        28.24 o
   1  16   6          0.77          0.88         5.51 o
   2  16   6        267.06        280.10        13.85 o
   3  16   6         11.61         13.03         3.68 o
   4  16   6         81.64         80.96        11.19 o
   1  17   6         44.24         38.78         5.48 o
   2  17   6         35.84         46.93         6.06 o
   3  17   6          1.67          4.74         3.32 o
   4  17   6          2.69          2.82         3.27 o
   0  18   6       1312.91       1453.25        54.05 o
   1  18   6          4.21         -0.15         4.22 o
   2  18   6        262.11        271.11        19.38 o
   3  18   6         11.48         14.91         5.09 o
   1   1   7        252.15        233.13         4.66 o
   2   1   7       1453.82       1671.63        15.21 o
   3   1   7          9.48         22.95         1.77 o
   4   1   7        221.24        208.96         5.31 o
   5   1   7         74.48         86.62         6.75 o
   6   1   7          4.08          8.73         6.25 o
   7   1   7        801.50        800.08        34.82 o
   0   2   7        348.29        349.17         4.48 o
   1   2   7       4592.24       4555.32        55.30 o
   2   2   7        104.23        171.71         6.01 o
   3   2   7       6761.80       6909.49        25.50 o
   4   2   7         77.59         68.27         3.17 o
   5   2   7       1059.85       1053.80        18.97 o
   6   2   7         59.01         51.73        12.55 o
   7   2   7         43.50         56.18        13.94 o
   1   3   7       3638.26       3731.98        21.77 o
   2   3   7        261.43        328.46         7.49 o
   3   3   7        234.80        282.26         5.69 o
   4   3   7         55.50         57.84         3.27 o
   5   3   7         54.30         53.22         5.28 o
   6   3   7          5.38          2.47         3.59 o
   7   3   7        157.32        157.52        22.15 o
   0   4   7       1286.19       1248.51         8.46 o
   1   4   7         83.64         90.25         2.40 o
   2   4   7       3445.47       3826.08        21.60 o
   3   4   7        432.06        453.27         9.88 o
   4   4   7         52.88         55.84         6.73 o
   5   4   7        125.08        105.28         6.37 o
   6   4   7         16.25         17.96         7.13 o
   7   4   7         73.01        103.71        18.57 o
   1   5   7        725.04        851.01         5.78 o
   2   5   7       1542.32       1609.84        15.16 o
   3   5   7          2.06          2.97         1.25 o
   4   5   7        240.15        214.07        12.97 o
   5   5   7         18.31         19.47         3.52 o
   6   5   7        101.54        101.94        17.26 o
   0   6   7          8.03         11.42         2.04 o
   1   6   7       2939.72       2877.70        24.07 o
   2   6   7       3406.51       3534.14        23.65 o
   3   6   7       1022.52        927.66        14.34 o
   4   6   7       1103.78       1036.24        28.54 o
   5   6   7        947.66        909.15        22.28 o
   6   6   7          1.69          8.74         4.57 o
   1   7   7         70.28         63.37         2.62 o
   2   7   7         62.45         66.95         2.69 o
   3   7   7        206.20        214.68         5.11 o
   4   7   7        214.61        197.88        12.65 o
   5   7   7        355.30        331.37        13.49 o
   6   7   7         62.67         77.06         7.89 o
   0   8   7        329.57        324.36         7.57 o
   1   8   7        287.86        307.24         5.47 o
   2   8   7         73.52         60.93         2.30 o
   3   8   7        703.65        720.17        10.18 o
   4   8   7        338.13        330.50        16.50 o
   5   8   7         57.49         62.06         5.96 o
   6   8   7         14.59          9.30         3.55 o
   1   9   7        663.72        646.22        10.40 o
   2   9   7        120.26        114.52         3.32 o
   3   9   7        920.33        889.15         9.24 o
   4   9   7          0.96          1.97         1.80 o
   5   9   7        174.37        182.22        11.37 o
   6   9   7        152.76        147.87        13.05 o
   0  10   7        223.34        221.90         7.34 o
   1  10   7       5543.19       5426.41        57.59 o
   2  10   7        617.43        611.77         7.54 o
   3  10   7       2747.73       2630.60        17.19 o
   4  10   7         47.60         47.45         4.04 o
   5  10   7        271.21        280.02        11.53 o
   6  10   7          4.86          6.28         3.64 o
   1  11   7          3.78          5.53         2.07 o
   2  11   7        159.52        159.91         4.53 o
   3  11   7        117.55        116.43         4.63 o
   4  11   7         35.84         28.18         3.73 o
   5  11   7         42.46         42.19         6.50 o
   6  11   7          0.06          3.32         5.42 o
   0  12   7        162.61        173.92        15.01 o
   1  12   7       1992.92       1974.41        21.59 o
   2  12   7        447.10        430.35         7.41 o
   3  12   7        861.11        840.50        14.06 o
   4  12   7         69.45         73.07        10.73 o
   5  12   7        232.16        237.89        14.74 o
   6  12   7          0.82          4.83         3.87 o
   1  13   7        365.90        367.40         9.27 o
   2  13   7          0.12          0.93         1.06 o
   3  13   7        130.26        130.46         9.00 o
   4  13   7          0.01          7.36         4.42 o
   5  13   7         20.77         12.82         5.58 o
   0  14   7         11.23         38.20         4.98 o
   1  14   7        271.45        279.11         9.93 o
   2  14   7         12.56         11.15         3.11 o
   3  14   7          8.47         10.20         2.95 o
   4  14   7         18.66         24.25         4.53 o
   5  14   7        225.73        268.52        15.87 o
   1  15   7         29.66         27.36         4.19 o
   2  15   7         17.88         16.14         3.54 o
   3  15   7         17.88         13.88         3.26 o
   4  15   7          0.81          2.16         2.50 o
   0  16   7         16.56         12.43         5.46 o
   1  16   7         74.24         72.52         7.03 o
   2  16   7        101.01        121.31         9.12 o
   3  16   7        503.42        485.28        24.51 o
   4  16   7         60.04         52.97         8.96 o
   1  17   7          0.33         -1.97         1.97 o
   2  17   7         86.55        105.04         8.92 o
   3  17   7          4.73          6.72         3.63 o
   0   0   8        137.88        138.03         5.85 o
   1   0   8        299.25        300.30         8.77 o
   2   0   8        651.55        512.28        29.00 o
   3   0   8        746.87        735.29        13.38 o
   4   0   8       2155.28       2200.16        30.65 o
   5   0   8         84.84         95.35        13.69 o
   6   0   8       1416.61       1351.87        58.75 o
   1   1   8        914.39        997.86         9.95 o
   2   1   8        164.46        188.05         5.26 o
   3   1   8         99.78         97.41         3.48 o
   4   1   8         47.56         49.78         3.13 o
   5   1   8         45.30         42.24         4.74 o
   6   1   8         37.46         29.68         7.26 o
   0   2   8       1900.01       1959.38        19.29 o
   1   2   8         13.86         21.68         1.42 o
   2   2   8        327.09        386.39         9.35 o
   3   2   8        249.94        239.03         6.06 o
   4   2   8         21.65         21.47         1.79 o
   5   2   8         17.44         18.11         3.36 o
   6   2   8          5.11          2.55         3.39 o
   1   3   8       1772.64       1918.18        14.13 o
   2   3   8         70.89         61.33         2.90 o
   3   3   8         33.44         37.58         2.03 o
   4   3   8          0.03          0.25         0.86 o
   5   3   8         33.64         27.43         3.51 o
   6   3   8         10.60          9.55         4.92 o
   0   4   8      15546.33      15897.74        90.78 o
   1   4   8         70.86        115.73         2.93 o
   2   4   8       8455.66       8533.26        32.84 o
   3   4   8        256.52        235.31         5.69 o
   4   4   8       2251.55       2197.82        32.35 o
   5   4   8         21.99         17.16         4.68 o
   6   4   8        887.49        880.86        33.92 o
   1   5   8        574.93        602.89         8.69 o
   2   5   8       3248.18       3466.30        22.66 o
   3   5   8        353.11        387.21         8.77 o
   4   5   8        682.58        686.99        18.01 o
   5   5   8         75.93         81.59         9.04 o
   6   5   8         17.38         20.96         6.01 o
   0   6   8         23.82         13.64         2.64 o
   1   6   8         22.34         17.58         1.30 o
   2   6   8       3113.41       3124.67        19.97 o
   3   6   8        490.03        487.45         9.48 o
   4   6   8       2701.30       2662.26        46.48 o
   5   6   8        209.57        204.58        14.06 o
   6   6   8        122.03        109.77         9.48 o
   1   7   8        132.97        147.23         4.80 o
   2   7   8         40.53         34.95         1.83 o
   3   7   8          0.63          0.50         1.38 o
   4   7   8        546.86        536.45        21.15 o
   5   7   8         20.30         24.87         5.75 o
   6   7   8        544.73        565.93        21.35 o
   0   8   8       1838.54       1790.36        17.46 o
   1   8   8        957.37        925.48        10.85 o
   2   8   8       1062.98       1022.23         9.36 o
   3   8   8        206.22        203.30         6.71 o
   4   8   8        488.21        453.22        15.00 o
   5   8   8        534.85        527.83        23.32 o
   6   8   8        185.38        200.31        12.79 o
   1   9   8        538.33        497.31         7.94 o
   2   9   8         86.78         93.18         3.24 o
   3   9   8        419.54        429.00         8.32 o
   4   9   8          1.04          0.55         3.19 o
   5   9   8        139.79        143.67         9.45 o
   6   9   8         60.28         48.57         7.93 o
   0  10   8        640.70        593.28        13.78 o
   1  10   8       1844.98       1810.36        18.14 o
   2  10   8       1478.83       1466.95        12.98 o
   3  10   8        122.49        129.77         4.12 o
   4  10   8       1379.28       1371.85        42.83 o
   5  10   8         31.08         49.40         8.14 o
   6  10   8         27.36         26.03         7.03 o
   1  11   8        207.61        197.52        11.41 o
   2  11   8       1144.35       1125.65        12.91 o
   3  11   8        519.55        502.67        10.19 o
   4  11   8        117.02        114.79        12.90 o
   5  11   8          1.64          3.18         2.79 o
   6  11   8        213.20        204.81        16.06 o
   0  12   8        709.40        698.27        30.24 o
   1  12   8        191.64        196.59         7.69 o
   2  12   8         74.28         74.80         3.44 o
   3  12   8          0.46          1.25         3.53 o
   4  12   8        789.48        853.57        35.38 o
   5  12   8         10.53         -0.20         3.67 o
   6  12   8         30.98         24.78         7.97 o
   1  13   8        361.08        346.40        10.56 o
   2  13   8        103.88        102.17         7.40 o
   3  13   8         26.84         21.74         3.98 o
   4  13   8         54.57         51.92         6.33 o
   5  13   8         84.91         88.00        14.26 o
   0  14   8        104.18        108.15        10.50 o
   1  14   8        494.58        507.69        16.48 o
   2  14   8        140.10        151.51         9.28 o
   3  14   8          0.51         -2.04         2.13 o
   4  14   8          0.59          2.59         3.80 o
   5  14   8        131.82        148.04        15.41 o
   1  15   8         56.77         53.85         7.52 o
   2  15   8         19.97         15.02         5.33 o
   3  15   8         44.61         35.04         5.73 o
   4  15   8          8.05         10.17         4.35 o
   0  16   8        180.39        204.15        19.59 o
   1  16   8          0.21          1.43         1.42 o
   2  16   8        765.08        810.18        23.29 o
   3  16   8         38.07         30.36         6.35 o
   4  16   8        719.74        723.18        32.00 o
   1  17   8          5.75          6.95         3.53 o
   3  17   8          0.18          2.27         2.81 o
   1   1   9        679.96        710.01         8.83 o
   2   1   9         79.82         88.64         4.24 o
   3   1   9         31.97         42.83         2.39 o
   4   1   9        533.10        555.80         9.64 o
   5   1   9        350.31        312.87        12.75 o
   6   1   9         98.40         81.59        10.42 o
   0   2   9       9463.40      10033.46       130.67 o
   1   2   9       3344.44       3243.02        16.03 o
   2   2   9        566.94        562.88         8.66 o
   3   2   9       1278.34       1161.15        13.48 o
   4   2   9        793.70        765.50        11.14 o
   5   2   9       1815.07       1714.23        28.80 o
   6   2   9        312.09        341.83        21.17 o
   1   3   9         21.00         27.05         1.84 o
   2   3   9        153.81        152.92         4.99 o
   3   3   9         29.03         18.60         1.40 o
   4   3   9          2.66          4.00         1.30 o
   5   3   9          0.76          1.84         2.74 o
   6   3   9         40.12         37.01         7.28 o
   0   4   9       2531.97       2757.90        22.63 o
   1   4   9        844.69        878.88        13.48 o
   2   4   9        203.53        206.85         5.25 o
   3   4   9        352.60        326.95         6.82 o
   4   4   9        183.14        172.66        10.89 o
   5   4   9        140.00        142.86        15.48 o
   6   4   9         41.65         50.62        13.30 o
   1   5   9       1104.06       1190.12        14.03 o
   2   5   9        275.37        250.73         5.83 o
   3   5   9         57.47         62.17         3.29 o
   4   5   9        655.85        680.78        20.91 o
   5   5   9          1.21          4.00         4.33 o
   6   5   9         51.52         47.09        11.24 o
   0   6   9       3860.06       3939.52        21.31 o
   1   6   9       3108.03       2908.78        19.49 o
   2   6   9        225.32        229.44         4.41 o
   3   6   9       1809.01       1940.04        19.34 o
   4   6   9        136.57        138.57        10.35 o
   5   6   9        127.30        145.82        12.23 o
   6   6   9          0.67          0.00         2.63 o
   1   7   9          6.32          4.00         0.72 o
   2   7   9        282.65        288.04         4.99 o
   3   7   9        224.77        203.29         8.29 o
   4   7   9        794.08        775.15        16.28 o
   5   7   9          1.13          0.70         4.60 o
   6   7   9         11.15         11.07         3.48 o
   0   8   9         31.18         39.91         2.56 o
   1   8   9        281.04        248.68         4.67 o
   2   8   9          2.02          5.92         1.32 o
   3   8   9         32.05         29.29         2.62 o
   4   8   9        387.03        362.94        12.45 o
   5   8   9         92.38         81.10         7.18 o
   6   8   9         35.81         37.16         5.88 o
   1   9   9       1062.41       1060.88        11.62 o
   2   9   9         40.74         36.68         2.06 o
   3   9   9       1069.64       1091.81        12.19 o
   4   9   9          0.44         -0.32         1.49 o
   5   9   9         28.06         29.52         4.73 o
   6   9   9        104.34        108.38         9.81 o
   0  10   9        435.67        444.77        11.53 o
   1  10   9       4650.67       4609.93        27.23 o
   2  10   9        206.99        215.53         6.21 o
   3  10   9        846.05        861.64        11.97 o
   4  10   9          4.05          0.21         3.23 o
   5  10   9        684.15        704.61        25.11 o
   6  10   9          0.05         -3.98         3.98 o
   1  11   9        135.24        131.76         6.53 o
   2  11   9         25.11         24.87         1.80 o
   3  11   9          2.33          3.27         1.01 o
   4  11   9         17.98         21.43         6.23 o
   5  11   9          0.32          1.97         2.17 o
   6  11   9          2.86          7.96         5.55 o
   0  12   9        978.10        968.36        19.75 o
   1  12   9       2035.97       2034.07        33.48 o
   2  12   9         66.56         68.65         3.34 o
   3  12   9        564.41        591.33        25.09 o
   4  12   9         10.81         15.49         5.73 o
   5  12   9        215.61        259.59        24.23 o
   6  12   9          7.79         12.00         5.40 o
   1  13   9         18.84         22.49         3.50 o
   2  13   9         19.21         15.79         3.23 o
   3  13   9        144.51        146.31         9.52 o
   4  13   9         70.77         65.87        10.88 o
   5  13   9         15.43         26.35         8.61 o
   0  14   9        100.02         88.95        12.31 o
   1  14   9        436.84        438.07        15.21 o
   2  14   9         44.94         47.36         9.08 o
   3  14   9         39.74         52.75         5.97 o
   4  14   9         98.52         97.50        11.44 o
   5  14   9        261.14        276.66        16.33 o
   1  15   9          0.14          6.58         2.35 o
   2  15   9        143.58        131.39         9.06 o
   3  15   9          5.95         11.18         4.90 o
   4  15   9         38.39         40.31         7.61 o
   0  16   9        276.40        277.05        22.99 o
   1  16   9        418.01        394.04        15.67 o
   2  16   9         81.75         97.94        16.63 o
   3  16   9        256.31        265.83        17.69 o
   4  16   9          0.34          0.29         2.57 o
   1  17   9         25.76         23.82         7.19 o
   0   0  10       5273.43       5512.15        40.79 o
   1   0  10        295.26        265.41         9.03 o
   2   0  10       6016.55       5764.08        37.91 o
   3   0  10         67.42         33.57         3.77 o
   4   0  10       3699.80       3841.61        35.97 o
   5   0  10          0.46         -2.81         4.75 o
   6   0  10        163.71        228.97        24.83 o
   1   1  10          3.54          3.21         0.84 o
   2   1  10        179.09        142.32         5.21 o
   3   1  10        445.70        465.80         8.58 o
   4   1  10         19.13         23.90         2.33 o
   5   1  10        541.85        526.20        21.23 o
   6   1  10          5.34          4.48         3.73 o
   0   2  10       2452.62       2583.72        14.81 o
   1   2  10        230.52        214.39         5.30 o
   2   2  10        316.35        325.24         7.54 o
   3   2  10         28.39         29.78         2.47 o
   4   2  10        899.50        861.54        12.46 o
   5   2  10          0.00          2.08         1.98 o
   6   2  10         20.73         32.32         8.15 o
   1   3  10        364.02        400.72         6.75 o
   2   3  10        243.47        280.46         6.31 o
   3   3  10        136.58        125.75         3.45 o
   4   3  10         19.02         15.24         1.80 o
   5   3  10        912.75        864.25        33.80 o
   6   3  10         54.98         50.45         8.65 o
   0   4  10       5304.98       5298.66        63.22 o
   1   4  10        609.16        757.65        17.67 o
   2   4  10       1544.60       1477.74        12.64 o
   3   4  10        567.45        555.63         8.29 o
   4   4  10       1674.93       1702.19        29.52 o
   5   4  10         99.93         93.22         9.76 o
   6   4  10        402.45        401.09        23.40 o
   1   5  10          0.10          0.97         0.59 o
   2   5  10         69.59         89.75         3.59 o
   3   5  10         13.74         14.56         1.84 o
   4   5  10        508.19        492.35        15.90 o
   5   5  10          0.01          5.72         3.43 o
   6   5  10         21.58         19.95         4.37 o
   0   6  10       1219.79       1283.03        12.44 o
   1   6  10        156.36        221.96         5.32 o
   2   6  10         74.99         86.03         2.63 o
   3   6  10         86.80        100.81         4.99 o
   4   6  10        480.91        492.84        13.19 o
   5   6  10          1.40          3.06         3.25 o
   6   6  10        184.87        174.56        16.14 o
   1   7  10         70.76         74.12         3.42 o
   2   7  10          6.59         11.21         1.08 o
   3   7  10        391.83        413.48        11.94 o
   4   7  10        583.46        580.75        14.39 o
   5   7  10          1.27         -1.25         2.59 o
   6   7  10         31.04         40.17         6.01 o
   0   8  10       1679.08       1571.50        13.88 o
   1   8  10        249.40        248.53         4.57 o
   2   8  10       2605.48       2536.89        13.93 o
   3   8  10       1980.57       1965.91        19.76 o
   4   8  10        435.59        416.54        13.56 o
   5   8  10        602.13        579.48        19.01 o
   6   8  10        214.57        220.58        13.85 o
   1   9  10          2.52          2.71         1.25 o
   2   9  10         46.03         50.22         2.23 o
   3   9  10        258.59        267.92         7.24 o
   4   9  10        212.46        196.46         9.24 o
   5   9  10        184.60        187.85        11.09 o
   6   9  10        153.94        170.47        14.72 o
   0  10  10       1960.52       1878.67        33.81 o
   1  10  10        452.60        431.80         8.59 o
   2  10  10        258.30        245.61         6.04 o
   3  10  10        817.45        832.44        11.26 o
   4  10  10         10.62          6.67         3.06 o
   5  10  10         91.96         89.20         9.28 o
   6  10  10         70.62         55.40        11.91 o
   1  11  10          2.92          7.66         4.52 o
   2  11  10        767.01        752.91        11.85 o
   3  11  10          0.48         -0.05         1.47 o
   4  11  10          4.08          3.79         2.96 o
   5  11  10         23.44         31.17         6.69 o
   6  11  10         74.26         81.28        14.11 o
   0  12  10        820.18        832.02        17.82 o
   1  12  10        144.21        139.44        13.95 o
   2  12  10       1147.97       1148.41        26.59 o
   3  12  10         34.72         38.86         9.20 o
   4  12  10        261.67        250.98        19.94 o
   5  12  10        118.08        113.39        16.61 o
   1  13  10         10.61          9.71         2.53 o
   2  13  10         10.79         12.25         3.97 o
   3  13  10          2.24          2.60         4.51 o
   4  13  10          8.06          9.27         4.83 o
   5  13  10          5.24          9.52         5.63 o
   0  14  10        197.61        200.54        18.26 o
   1  14  10        439.08        443.54        15.93 o
   2  14  10        787.55        812.49        21.14 o
   3  14  10        392.73        448.56        16.84 o
   4  14  10        286.41        297.78        19.83 o
   5  14  10         46.74         55.35         9.61 o
   1  15  10         93.22        105.89         8.55 o
   2  15  10          0.52          0.18         4.67 o
   3  15  10         37.11         48.12         5.95 o
   4  15  10          0.03          0.25         2.19 o
   0  16  10         35.16         24.71         7.16 o
   1  16  10         39.26         33.56         8.59 o
   2  16  10         15.70         24.53         7.46 o
   1   1  11         90.58         95.59         3.32 o
   2   1  11        108.46        112.60         3.84 o
   3   1  11        102.45        105.06         4.66 o
   4   1  11        159.48        180.18         6.90 o
   5   1  11         64.54         54.06         6.80 o
   6   1  11         44.12         37.54         7.45 o
   0   2  11       1231.46       1200.79        11.00 o
   1   2  11       1612.27       1490.26        12.21 o
   2   2  11       1980.29       1936.82        16.44 o
   3   2  11       2295.05       2122.38        20.16 o
   4   2  11        175.70        157.20         5.73 o
   5   2  11       1122.86       1102.18        20.46 o
   6   2  11         63.45         69.12         9.94 o
   1   3  11        783.38        837.94        11.62 o
   2   3  11          2.11          0.72         1.03 o
   3   3  11        536.54        553.24         7.01 o
   4   3  11          0.83          0.32         0.83 o
   5   3  11         89.83        100.77        10.60 o
   6   3  11         98.33        102.97        12.07 o
   0   4  11        153.18        131.69         6.45 o
   1   4  11         76.65         99.01         5.76 o
   2   4  11        257.68        268.64         6.34 o
   3   4  11        699.25        678.46        10.25 o
   4   4  11         19.77         15.18         2.68 o
   5   4  11         31.51         35.41         6.83 o
   6   4  11          7.82          6.19         3.65 o
   1   5  11        233.55        296.56         6.12 o
   2   5  11        438.72        467.13         6.86 o
   3   5  11          3.25          2.56         1.58 o
   4   5  11          1.69          2.07         2.35 o
   5   5  11        323.76        335.84        26.46 o
   6   5  11        241.03        240.64        14.53 o
   0   6  11       1475.20       1494.94        27.69 o
   1   6  11       4458.55       4424.67        29.88 o
   2   6  11        485.37        457.69         5.71 o
   3   6  11       2290.20       2298.13        27.94 o
   4   6  11        592.08        575.36        14.48 o
   5   6  11        681.67        688.41        27.26 o
   6   6  11        336.15        339.14        17.27 o
   1   7  11         17.16         18.90         2.12 o
   2   7  11       1659.17       1620.03        16.44 o
   3   7  11       1330.27       1303.05        19.87 o
   4   7  11          0.79         -1.69         1.87 o
   5   7  11          0.51          4.96         3.44 o
   6   7  11          7.25         12.90         4.86 o
   0   8  11       1661.16       1647.86        12.47 o
   1   8  11        848.56        842.57        10.72 o
   2   8  11       1113.13       1065.65        15.60 o
   3   8  11       4073.99       3997.71        45.96 o
   4   8  11         67.19         69.83         5.88 o
   5   8  11        256.85        247.00        12.62 o
   6   8  11        148.84        189.86        18.12 o
   1   9  11        891.03        863.42        10.44 o
   2   9  11          0.04         -0.62         1.80 o
   3   9  11          7.98          8.60         1.44 o
   4   9  11        204.13        189.72         9.47 o
   5   9  11        454.25        474.50        17.60 o
   6   9  11         54.46         61.90         8.99 o
   0  10  11        354.16        365.71        11.10 o
   1  10  11         51.75         49.15         2.73 o
   2  10  11        225.21        198.03         8.09 o
   3  10  11        124.02        139.27         6.61 o
   4  10  11        117.67         90.33         8.66 o
   5  10  11        551.79        586.67        19.72 o
   6  10  11          9.30          3.38         4.46 o
   1  11  11          1.88          1.90         0.94 o
   2  11  11        143.97        162.52         6.81 o
   3  11  11          1.23          0.34         1.17 o
   4  11  11          4.96          2.59         3.25 o
   5  11  11          3.06          7.22         6.08 o
   0  12  11        156.18        155.66        10.54 o
   1  12  11        451.06        444.17        12.96 o
   2  12  11        352.00        338.21         8.15 o
   3  12  11        188.64        196.37        10.75 o
   4  12  11          0.07         -0.34         3.27 o
   5  12  11        107.01        107.31        16.27 o
   1  13  11        552.43        554.92        28.92 o
   2  13  11        236.90        245.34        11.11 o
   3  13  11          6.26          4.31         2.18 o
   4  13  11         65.64         72.18        11.38 o
   5  13  11         75.59         43.14        10.67 o
   0  14  11        139.68        120.88        14.72 o
   1  14  11         17.81         18.37         3.35 o
   2  14  11        397.85        384.86        14.51 o
   3  14  11       1017.00       1054.33        25.79 o
   4  14  11          4.26          3.37         3.64 o
   1  15  11          1.27         -0.30         3.32 o
   2  15  11        209.33        251.31        21.32 o
   3  15  11        104.48        121.20        11.40 o
   0  16  11          2.84          3.71         3.79 o
   1  16  11        204.75        212.94        20.27 o
   0   0  12       4508.66       4547.78        40.92 o
   1   0  12       5878.93       6168.67        92.55 o
   2   0  12       1115.65       1076.29        15.99 o
   3   0  12       1140.53       1120.38        21.55 o
   4   0  12       2144.65       2083.62        33.27 o
   5   0  12        490.09        464.92        32.79 o
   6   0  12        591.33        584.13        40.12 o
   1   1  12         54.93         52.20         2.56 o
   2   1  12       1054.85       1039.57        11.06 o
   3   1  12        123.48        128.57         5.22 o
   4   1  12          6.93         12.02         2.89 o
   5   1  12          0.09         -0.90         1.71 o
   6   1  12         98.60        103.48        14.16 o
   0   2  12       3296.26       3425.56        20.72 o
   1   2  12       2459.13       2527.57        16.78 o
   2   2  12        147.78        148.80         4.39 o
   3   2  12        528.27        525.26         9.90 o
   4   2  12         57.26         54.13         3.44 o
   5   2  12          0.44          1.21         3.00 o
   6   2  12         55.28         67.61        10.95 o
   1   3  12        198.84        187.28         5.19 o
   2   3  12         17.73         20.96         1.59 o
   3   3  12       1057.50       1014.55        10.32 o
   4   3  12        251.48        236.41         6.55 o
   5   3  12          0.34          2.11         3.09 o
   6   3  12          0.24         -2.92         2.92 o
   0   4  12       2380.90       2207.82        27.25 o
   1   4  12        676.09        714.45        12.73 o
   2   4  12       1783.48       1673.58        11.89 o
   3   4  12        258.16        248.41         6.88 o
   4   4  12        791.93        750.69        13.53 o
   5   4  12        171.30        184.33        11.20 o
   6   4  12        177.58        188.09        23.40 o
   1   5  12        195.95        188.83         6.18 o
   2   5  12         11.72         11.60         1.19 o
   3   5  12         83.97         68.19         3.84 o
   4   5  12        469.80        448.06        11.92 o
   5   5  12         57.25         65.12         8.52 o
   6   5  12         34.27         22.30         5.59 o
   0   6  12        679.34        596.11         9.78 o
   1   6  12        128.68        124.79         4.65 o
   2   6  12        566.61        603.87        10.15 o
   3   6  12         40.62         82.15         5.77 o
   4   6  12        196.04        197.34         8.72 o
   5   6  12        179.66        162.95        10.14 o
   6   6  12         95.27        117.74        10.40 o
   1   7  12        121.84        123.40         4.74 o
   2   7  12       1471.23       1352.65        18.80 o
   3   7  12          4.84          3.19         1.65 o
   4   7  12         18.59         14.89         2.61 o
   5   7  12          2.28          2.40         3.56 o
   6   7  12         46.78         48.70         6.10 o
   0   8  12       4080.06       3912.64        32.71 o
   1   8  12         50.34         51.97         3.41 o
   2   8  12       4512.99       4448.10        38.17 o
   3   8  12        427.99        434.99         8.28 o
   4   8  12        436.89        473.69        15.02 o
   5   8  12          1.93          6.13         3.60 o
   6   8  12        200.45        200.95        16.36 o
   1   9  12        834.60        789.08        15.72 o
   2   9  12          0.07          0.73         1.34 o
   3   9  12          8.25         36.12         7.93 o
   4   9  12          0.63         -1.81         1.81 o
   5   9  12          1.64          4.00         2.91 o
   0  10  12        458.68        427.43        12.21 o
   1  10  12        123.01        120.28         3.81 o
   2  10  12        340.23        300.96        14.98 o
   3  10  12        319.82        358.46        11.72 o
   4  10  12         84.81        102.36         9.42 o
   5  10  12         63.31         67.20         7.01 o
   1  11  12        128.95        123.32         4.08 o
   2  11  12       1262.93       1196.34        22.92 o
   3  11  12        147.71        144.04        10.72 o
   4  11  12         28.62         32.70         7.30 o
   5  11  12        114.77        151.60        19.59 o
   0  12  12       1585.06       1639.67        34.51 o
   1  12  12        230.03        233.05         6.11 o
   2  12  12        891.05        939.80        20.81 o
   3  12  12        523.58        517.33        37.77 o
   4  12  12        140.82        187.39        17.65 o
   5  12  12        111.46        125.44        17.93 o
   1  13  12        266.96        269.24        14.09 o
   2  13  12        157.39        175.19         9.36 o
   3  13  12          0.36          6.30         2.25 o
   0  14  12        493.73        495.57        30.07 o
   1  14  12        707.30        730.27        35.33 o
   2  14  12        696.93        736.53        29.27 o
   3  14  12        375.45        378.32        15.42 o
   4  14  12        222.79        216.58        16.55 o
   1  15  12          0.23         -0.03         3.32 o
   2  15  12         84.84         68.17        11.22 o
   0  16  12        351.46        353.59        27.21 o
   1  16  12          0.01          6.96         5.47 o
   1   1  13       1343.61       1407.10        12.18 o
   2   1  13         58.67         51.81         2.58 o
   3   1  13          1.91          2.62         1.17 o
   4   1  13        766.22        754.20        17.55 o
   5   1  13        154.06        123.42         9.78 o
   6   1  13        150.62        137.28        14.08 o
   0   2  13        100.55        159.51         4.71 o
   1   2  13       3574.35       3473.63        28.18 o
   2   2  13        798.43        726.11         9.78 o
   3   2  13       2384.92       2378.65        21.36 o
   4   2  13        142.73        154.85         7.27 o
   5   2  13        586.67        612.81        20.81 o
   6   2  13          0.22          0.79         3.71 o
   1   3  13         89.42         72.83         3.60 o
   2   3  13         23.46         22.69         1.59 o
   3   3  13       1798.55       1748.61        19.87 o
   4   3  13         26.22         21.72         1.88 o
   5   3  13        403.37        371.63        16.23 o
   6   3  13        154.92        155.99        15.01 o
   0   4  13        140.52         99.60         4.37 o
   1   4  13          0.30          1.93         1.04 o
   2   4  13         10.48          8.71         0.96 o
   3   4  13       1973.61       1883.41        20.55 o
   4   4  13        411.81        353.65         9.43 o
   5   4  13        314.88        352.34        15.78 o
   6   4  13          0.01         -2.92         3.75 o
   1   5  13        125.54        121.80         5.13 o
   2   5  13         16.53         11.82         1.45 o
   3   5  13         26.50         26.58         2.59 o
   4   5  13         23.92         10.62         2.23 o
   5   5  13        373.14        351.25        12.82 o
   6   5  13        258.73        248.70        23.18 o
   0   6  13          6.10          8.97         1.82 o
   1   6  13        926.20        834.96         9.03 o
   2   6  13        918.08        906.76        10.64 o
   3   6  13        420.45        405.93        11.44 o
   4   6  13       1451.44       1432.39        25.01 o
   5   6  13        983.73        992.80        21.60 o
   6   6  13         71.12         71.63         7.53 o
   1   7  13          4.34          5.26         1.19 o
   2   7  13         92.69         80.57         5.00 o
   3   7  13         15.92         10.91         2.99 o
   4   7  13         47.81         49.66         6.02 o
   5   7  13         65.80         68.42         5.74 o
   6   7  13         12.30          9.67         9.00 o
   0   8  13          0.50          0.27         2.39 o
   1   8  13       1606.03       1555.42        13.58 o
   2   8  13        481.95        491.33        10.45 o
   3   8  13        105.45        100.30         3.59 o
   4   8  13        125.61        128.71         8.06 o
   5   8  13        158.51        143.08         9.97 o
   6   8  13         70.54         65.29        14.17 o
   1   9  13         15.85         13.86         2.09 o
   2   9  13         94.87         91.90         5.74 o
   3   9  13          3.26          1.79         1.63 o
   4   9  13         38.95         30.72         4.00 o
   5   9  13         30.33         32.75         4.92 o
   0  10  13        356.88        345.37        11.15 o
   1  10  13        174.25        176.03         5.39 o
   2  10  13         13.81         15.25         4.20 o
   3  10  13        491.37        482.71        13.78 o
   4  10  13        597.44        560.25        21.77 o
   5  10  13        176.44        186.08        11.50 o
   1  11  13          9.97          7.94         1.93 o
   2  11  13          6.20          5.05         1.83 o
   3  11  13         20.76         14.43         3.13 o
   4  11  13        140.57        126.98        14.26 o
   5  11  13         12.20         16.62         7.21 o
   0  12  13        209.65        207.40        12.64 o
   1  12  13        323.76        334.88         8.09 o
   2  12  13         91.69        105.50        10.07 o
   3  12  13         97.92        113.43         8.18 o
   4  12  13        480.99        499.49        28.93 o
   1  13  13          1.78          4.03         1.48 o
   2  13  13         20.80         19.71         3.30 o
   3  13  13          3.15          4.83         3.49 o
   0  14  13        546.50        577.00        32.81 o
   1  14  13        643.54        677.08        34.63 o
   2  14  13         83.13         70.40        11.44 o
   1  15  13          6.32          7.77         5.24 o
   0   0  14       4384.75       4295.75        42.28 o
   1   0  14       3900.00       3908.47        31.91 o
   2   0  14       3142.09       2960.37        28.03 o
   3   0  14        476.99        445.13        10.86 o
   4   0  14       1172.35       1120.56        25.16 o
   5   0  14        134.43        115.15        11.78 o
   6   0  14        340.01        305.82        29.86 o
   1   1  14         99.44         89.64         3.22 o
   2   1  14         14.04         13.19         1.59 o
   3   1  14         53.65         50.22         2.79 o
   4   1  14          0.02         -1.36         1.71 o
   5   1  14        116.83         94.73         8.67 o
   6   1  14         58.14         72.96        10.58 o
   0   2  14        449.93        491.08         8.56 o
   1   2  14          0.54          4.24         0.99 o
   2   2  14         99.66         96.74         3.47 o
   3   2  14         41.78         38.77         2.51 o
   4   2  14         11.25         10.64         1.75 o
   5   2  14          3.66          3.91         2.38 o
   6   2  14          0.00          3.07         6.43 o
   1   3  14         13.69         11.27         1.99 o
   2   3  14          4.19          5.42         1.14 o
   3   3  14        182.34        172.23         5.20 o
   4   3  14         92.48         79.44         3.40 o
   5   3  14         32.89         22.24         4.32 o
   6   3  14        153.94        155.15        15.39 o
   0   4  14        645.66        536.63         8.63 o
   1   4  14       1582.07       1642.69        16.67 o
   2   4  14       1956.25       1868.64        13.90 o
   3   4  14       1047.50       1013.71        14.37 o
   4   4  14        975.09        901.43        15.18 o
   5   4  14        549.58        606.60        16.97 o
   6   4  14        225.65        232.74        14.72 o
   1   5  14        204.43        214.44         6.91 o
   2   5  14         42.22         42.44         2.60 o
   3   5  14        572.87        530.13        10.97 o
   4   5  14        148.25        142.21         6.06 o
   5   5  14          3.13          2.87         2.38 o
   6   5  14          4.40          0.85         2.83 o
   0   6  14        745.05        759.12        15.33 o
   1   6  14        747.68        766.60        11.93 o
   2   6  14        376.45        352.41         7.33 o
   3   6  14        567.26        528.45        14.72 o
   4   6  14         95.15         92.42         5.70 o
   5   6  14         61.57         76.95         6.77 o
   6   6  14          0.70         -1.61         2.34 o
   1   7  14         15.55         24.41         2.69 o
   2   7  14         73.34         76.11         5.67 o
   3   7  14         17.76         17.45         1.12 o
   4   7  14          0.01          0.89         2.53 o
   5   7  14         46.96         49.14         5.08 o
   6   7  14         60.33         51.83        12.42 o
   0   8  14       3019.09       3031.84        86.33 o
   1   8  14        175.48        228.44         5.22 o
   2   8  14       1033.83       1041.05        15.55 o
   3   8  14          1.07         -1.23         2.27 o
   4   8  14       1190.45       1188.37        24.56 o
   5   8  14        196.84        218.88        12.32 o
   1   9  14          1.35          0.27         0.66 o
   2   9  14          0.23         -0.13         1.83 o
   3   9  14        186.49        167.93         7.70 o
   4   9  14        142.05        114.06         7.70 o
   5   9  14          7.20          5.49         2.39 o
   0  10  14        120.57        117.22         7.61 o
   1  10  14        274.53        284.51         7.53 o
   2  10  14        388.47        420.38        13.94 o
   3  10  14          0.15          2.26         1.41 o
   4  10  14        693.93        612.68        22.82 o
   5  10  14        340.80        379.77        21.62 o
   1  11  14         30.34         30.02         2.36 o
   2  11  14         91.83         83.04        10.36 o
   3  11  14        101.93         90.54         5.56 o
   4  11  14        861.33        858.99        29.88 o
   0  12  14        201.13        194.04        12.53 o
   1  12  14         77.87         79.42         3.91 o
   2  12  14        295.14        300.63         9.63 o
   3  12  14          0.66          2.97         2.35 o
   1  13  14        353.36        366.88        16.46 o
   2  13  14         21.39         22.18         6.49 o
   3  13  14        130.54        145.54        15.97 o
   0  14  14         70.33         46.18        10.29 o
   1  14  14         73.94         70.71        11.63 o
   2  14  14         87.85        117.45        15.05 o
   1  15  14        297.76        285.25        23.77 o
   1   1  15        620.35        606.41         9.36 o
   2   1  15       1575.40       1530.27        13.58 o
   3   1  15        128.27        122.52         4.32 o
   4   1  15        207.81        212.32         7.97 o
   5   1  15         23.97         23.36         3.81 o
   6   1  15        207.33        223.21        22.86 o
   0   2  15       1707.69       1672.47        16.39 o
   1   2  15       1008.48        995.57        12.16 o
   2   2  15        680.08        690.53         9.38 o
   3   2  15        334.37        326.70         7.05 o
   4   2  15         17.18         17.50         2.30 o
   5   2  15        856.42        910.05        18.99 o
   6   2  15        231.38        258.10        19.66 o
   1   3  15         39.07         35.78         2.16 o
   2   3  15         52.25         57.44         2.64 o
   3   3  15         19.81         17.03         1.84 o
   4   3  15         76.25         64.19         4.21 o
   5   3  15        216.57        227.83         9.65 o
   6   3  15         38.56         65.00        14.65 o
   0   4  15        509.39        519.60        17.22 o
   1   4  15        457.01        432.66         8.92 o
   2   4  15        727.12        697.97        13.32 o
   3   4  15       1395.97       1405.33        13.67 o
   4   4  15          4.80          3.21         1.65 o
   5   4  15         23.13         28.26         4.01 o
   6   4  15          0.10          0.37         2.38 o
   1   5  15         49.22         36.13         3.55 o
   2   5  15         11.07          7.41         1.62 o
   3   5  15        819.80        829.86        10.20 o
   4   5  15         59.02         58.17         4.59 o
   5   5  15          0.20          2.19         1.88 o
   6   5  15          5.20          2.93         6.95 o
   0   6  15         69.78         51.26         5.24 o
   1   6  15       2645.40       2476.79        54.44 o
   2   6  15         20.36         18.66         1.93 o
   3   6  15       1980.58       1885.53        31.30 o
   4   6  15         32.01         39.18         4.09 o
   5   6  15        443.01        442.14        14.81 o
   6   6  15        278.77        302.01        23.04 o
   1   7  15        198.93        170.51         7.60 o
   2   7  15        453.75        476.36        14.26 o
   3   7  15        102.80         98.08         6.48 o
   4   7  15          2.39          1.19         1.61 o
   5   7  15          0.06          0.89         2.72 o
   0   8  15          5.85          7.75         2.57 o
   1   8  15        720.56        638.20         9.09 o
   2   8  15         33.82         31.24         3.71 o
   3   8  15         34.86         30.21         3.60 o
   4   8  15          4.25          9.49         2.97 o
   5   8  15        234.82        243.68        13.15 o
   1   9  15        557.33        482.37         7.40 o
   2   9  15         19.63         15.15         2.29 o
   3   9  15         14.27         11.04         2.09 o
   4   9  15        149.16        140.80         8.68 o
   5   9  15        113.61        115.57         9.23 o
   0  10  15        349.21        348.60        15.91 o
   1  10  15        526.27        501.43         8.54 o
   2  10  15        913.22        871.99        17.58 o
   3  10  15        523.46        522.57        12.18 o
   4  10  15        895.24        877.16        27.61 o
   5  10  15         87.87         88.44        14.71 o
   1  11  15          1.05          1.67         1.14 o
   2  11  15          0.64          0.64         2.97 o
   3  11  15         19.04         14.40         3.84 o
   4  11  15        141.61        128.90        10.83 o
   5  11  15         57.61         85.99        14.43 o
   0  12  15        514.84        611.35        22.56 o
   1  12  15        117.75        109.89         7.96 o
   2  12  15       1024.32       1016.67        25.65 o
   3  12  15        236.40        247.33        15.90 o
   1  13  15        253.02        253.72        12.35 o
   2  13  15          8.30         11.17         5.04 o
   3  13  15          0.40         -3.33         3.90 o
   1  14  15       1139.79       1159.93        46.72 o
   2  14  15          6.49         22.06         7.56 o
   0   0  16       6104.40       5917.48        53.28 o
   1   0  16        280.92        253.08         9.35 o
   2   0  16       8352.28       8265.68        49.69 o
   3   0  16        683.92        702.65        14.00 o
   4   0  16        504.92        492.40        14.98 o
   5   0  16        405.47        422.71        23.08 o
   1   1  16        627.80        630.68         9.82 o
   2   1  16       1334.96       1317.10        12.97 o
   3   1  16        148.09        144.49         4.76 o
   4   1  16          9.69          8.83         1.70 o
   5   1  16        193.26        208.25         9.09 o
   0   2  16          7.82          8.62         2.71 o
   1   2  16         92.32         85.05         3.75 o
   2   2  16       2218.00       2194.78        17.15 o
   3   2  16        518.38        485.10         8.55 o
   4   2  16        487.20        505.09        13.84 o
   5   2  16          0.24          3.14         2.02 o
   6   2  16          8.94          4.53         2.55 o
   1   3  16         89.69         92.82         3.44 o
   2   3  16        585.76        574.20         8.35 o
   3   3  16         11.16         12.95         2.15 o
   4   3  16         29.60         23.86         2.24 o
   5   3  16        177.31        168.96         8.42 o
   6   3  16        157.66        199.74        17.85 o
   0   4  16       1584.36       1541.73        20.80 o
   1   4  16       1188.28       1204.43        12.84 o
   2   4  16        459.89        429.81        12.54 o
   3   4  16       2547.85       2524.64        27.19 o
   4   4  16        232.02        260.93         9.19 o
   5   4  16         89.34         82.58         5.93 o
   6   4  16        560.09        579.21        30.68 o
   1   5  16         23.76         17.13         2.81 o
   2   5  16         34.57         36.93         3.13 o
   3   5  16        180.00        172.82         5.00 o
   4   5  16        194.64        171.13         6.01 o
   5   5  16          6.67          5.26         2.05 o
   6   5  16         61.52         91.52        12.79 o
   0   6  16          4.50         10.03         2.24 o
   1   6  16        417.35        392.25        15.30 o
   2   6  16        867.55        833.83        12.22 o
   3   6  16        138.13        157.80         7.66 o
   4   6  16        272.20        288.18        11.23 o
   5   6  16          9.89         16.63         3.20 o
   1   7  16        123.53        107.43         5.48 o
   2   7  16        461.24        435.01        13.87 o
   3   7  16         61.47         53.08         4.50 o
   4   7  16         16.33         11.56         2.47 o
   5   7  16         83.50         81.23         6.57 o
   0   8  16        347.61        328.65         8.27 o
   1   8  16        157.80        174.01         4.64 o
   2   8  16          9.81          9.88         2.14 o
   3   8  16        330.58        325.19        13.59 o
   4   8  16        572.04        582.07        14.84 o
   5   8  16        103.23        117.36         9.60 o
   1   9  16        136.34        121.95         3.73 o
   2   9  16         21.56         25.38         2.95 o
   3   9  16         33.45         26.11         3.31 o
   4   9  16         58.31         55.67         5.65 o
   5   9  16         44.45         67.87        13.72 o
   0  10  16         65.44         63.85         7.11 o
   1  10  16         14.15         10.50         1.52 o
   2  10  16         32.91         46.75         8.12 o
   3  10  16        201.00        191.03         7.51 o
   4  10  16         78.89         88.80        17.94 o
   5  10  16        267.91        265.44        25.30 o
   1  11  16         35.90         29.61         3.46 o
   2  11  16         45.05         37.39         4.47 o
   3  11  16          0.20          0.08         1.57 o
   4  11  16         55.27         66.93         8.16 o
   5  11  16          5.45         15.89         7.62 o
   0  12  16        753.48        781.03        25.89 o
   1  12  16        168.33        175.41         9.91 o
   2  12  16        324.62        307.26        16.49 o
   3  12  16         59.37         74.42        11.55 o
   1  13  16         20.86         19.75         3.62 o
   2  13  16         10.43          4.76         4.09 o
   0  14  16        747.87        759.46        37.26 o
   1  14  16         54.17         75.85        12.49 o
   1   1  17        425.78        454.75         8.59 o
   2   1  17        771.06        755.16        10.08 o
   3   1  17        191.43        183.01         5.42 o
   4   1  17        148.23        150.62         5.91 o
   5   1  17         96.60         99.50         5.48 o
   6   1  17         63.63         70.95        10.25 o
   0   2  17       2009.71       1992.55        19.06 o
   1   2  17       1231.92       1180.93        13.87 o
   2   2  17        667.41        689.24         9.90 o
   3   2  17        936.70        917.65        11.93 o
   4   2  17        458.18        460.02        10.83 o
   5   2  17        364.00        385.23        10.62 o
   6   2  17        215.16        257.62        19.68 o
   1   3  17          0.42          1.15         1.13 o
   2   3  17         60.23         62.99         2.55 o
   3   3  17        412.00        416.13         8.96 o
   4   3  17         10.64          6.30         1.62 o
   5   3  17          7.12          4.07         2.02 o
   6   3  17         33.53         24.14         6.81 o
   0   4  17         19.67         16.58         4.20 o
   1   4  17         15.61         15.42         1.52 o
   2   4  17        348.11        341.79         7.50 o
   3   4  17         71.05         57.81         4.11 o
   4   4  17        471.99        445.46         9.82 o
   5   4  17         11.29          8.81         2.37 o
   6   4  17         72.36         95.75        12.65 o
   1   5  17          2.55          3.88         3.01 o
   2   5  17         25.60         23.01         2.59 o
   3   5  17          2.98          3.55         0.85 o
   4   5  17          1.49          0.69         1.52 o
   5   5  17         38.31         38.45         4.64 o
   6   5  17          0.87         10.78         5.10 o
   0   6  17        373.52        425.90        22.67 o
   1   6  17        611.51        627.76        19.11 o
   2   6  17        136.88        148.35         5.40 o
   3   6  17       2116.52       1996.30        27.20 o
   4   6  17        325.28        359.58        11.63 o
   5   6  17        625.64        602.61        17.68 o
   1   7  17         99.86         93.55         2.78 o
   2   7  17          0.10          2.17         2.53 o
   3   7  17        409.72        383.87        12.20 o
   4   7  17         70.75         70.69         5.31 o
   5   7  17         11.69         15.52         3.09 o
   0   8  17        861.17        860.49        15.73 o
   1   8  17         11.78          9.61         1.66 o
   2   8  17        325.70        336.67        10.55 o
   3   8  17        175.58        166.13         8.09 o
   4   8  17        197.90        209.42         9.06 o
   5   8  17         11.33         15.93         4.79 o
   1   9  17         25.48         20.42         2.44 o
   2   9  17          6.66          2.52         1.54 o
   3   9  17          3.43          3.48         3.15 o
   4   9  17        191.28        190.10        10.35 o
   5   9  17        104.87        114.76        16.98 o
   0  10  17        208.04        233.84        19.09 o
   1  10  17       1030.76       1049.35        22.92 o
   2  10  17        201.02        206.25         9.54 o
   3  10  17        444.71        451.74        11.36 o
   4  10  17          0.52          3.25         2.77 o
   5  10  17        214.12        205.09        22.34 o
   1  11  17        113.37        111.36         7.79 o
   2  11  17        171.03        181.83         9.85 o
   3  11  17          6.69          5.89         5.16 o
   0  12  17        571.04        569.25        31.33 o
   1  12  17         32.50         35.88         4.84 o
   2  12  17        304.85        306.73        10.71 o
   3  12  17        137.63        137.71        15.75 o
   1  13  17         60.98         64.10         6.43 o
   2  13  17          9.62          4.14         3.73 o
   0  14  17         47.30         62.77        11.51 o
   0   0  18        290.55        316.33        12.99 o
   1   0  18        530.10        497.39        15.05 o
   2   0  18        347.86        333.72         9.10 o
   3   0  18        225.25        213.77         9.04 o
   4   0  18        174.64        200.14        13.57 o
   5   0  18         14.11         14.44         6.78 o
   1   1  18        147.69        147.57         5.05 o
   2   1  18          0.16          0.27         1.25 o
   3   1  18         44.24         36.47         2.60 o
   4   1  18        204.81        213.49         7.05 o
   5   1  18         12.79         11.79         2.02 o
   6   1  18         86.48         85.47        11.16 o
   0   2  18        321.70        314.90         7.89 o
   1   2  18        149.03        164.69         5.39 o
   2   2  18          8.11          8.53         1.19 o
   3   2  18         19.24         21.45         2.00 o
   4   2  18        350.63        362.83         9.68 o
   5   2  18         14.50         16.08         2.72 o
   6   2  18         11.43         20.94         6.41 o
   1   3  18        184.47        178.04         5.00 o
   2   3  18        266.94        272.29         7.32 o
   3   3  18          9.10          8.63         1.77 o
   4   3  18        222.09        244.96         7.44 o
   5   3  18         40.39         36.46         4.03 o
   6   3  18          0.13          9.71         4.02 o
   0   4  18       1540.75       1447.44        21.46 o
   1   4  18       1415.68       1394.83        13.55 o
   2   4  18       1034.93       1013.12        15.65 o
   3   4  18        137.72        144.20         5.83 o
   4   4  18        602.15        650.50        16.14 o
   5   4  18        137.91        150.50         8.15 o
   6   4  18        432.94        500.50        28.57 o
   1   5  18         11.93          8.52         1.66 o
   2   5  18         45.11         42.48         3.89 o
   3   5  18        265.10        247.92         9.76 o
   4   5  18         22.25         24.01         3.30 o
   5   5  18          0.57         -1.43         2.01 o
   0   6  18       1601.20       1375.64        42.02 o
   1   6  18         75.05         88.92         6.26 o
   2   6  18        120.41        119.17         6.66 o
   3   6  18          0.07          2.65         1.71 o
   4   6  18          1.06          3.23         1.71 o
   5   6  18         42.73         47.23         5.75 o
   1   7  18         14.78         23.33         1.62 o
   2   7  18         68.58         57.80         4.66 o
   3   7  18         72.96         73.84         5.58 o
   4   7  18         35.86         38.01         3.91 o
   5   7  18         57.77         57.39         6.38 o
   0   8  18         91.25         70.34         7.11 o
   1   8  18        397.51        358.98        10.48 o
   2   8  18        551.93        577.99        12.47 o
   3   8  18        402.91        411.75        12.94 o
   4   8  18        463.90        509.38        19.64 o
   5   8  18        186.80        218.29        15.08 o
   1   9  18         38.20         44.58         3.87 o
   2   9  18        110.43         95.72         5.88 o
   3   9  18         13.17         12.05         2.49 o
   4   9  18         24.59         34.62         4.29 o
   5   9  18         89.24         84.81        15.04 o
   0  10  18         55.65         39.59         8.00 o
   1  10  18         98.27         97.52         7.25 o
   2  10  18        299.61        288.57        12.30 o
   3  10  18         80.22         88.65         7.11 o
   4  10  18        281.96        333.86        17.63 o
   1  11  18         26.23         33.07         4.47 o
   2  11  18          0.02          0.77         2.17 o
   3  11  18          6.60          4.77         5.32 o
   0  12  18        478.78        468.94        29.04 o
   1  12  18        517.13        523.45        17.73 o
   2  12  18         82.28         86.11         5.93 o
   1  13  18         87.22         78.86        10.65 o
   2  13  18         14.00         14.27         7.14 o
   0  14  18        547.39        609.68        34.69 o
   1  14  18        701.54        653.46        39.14 o
   1   1  19        930.19        934.98        14.59 o
   2   1  19        847.75        830.51        10.29 o
   3   1  19        111.59        116.43         4.52 o
   4   1  19        495.07        522.58        11.11 o
   5   1  19          2.43          1.36         1.66 o
   0   2  19       1041.12       1070.49        14.87 o
   1   2  19       4090.69       4097.64        27.01 o
   2   2  19        809.12        792.33        12.70 o
   3   2  19       1302.93       1257.65        14.46 o
   4   2  19       2257.40       2277.09        24.27 o
   5   2  19        109.59         93.00         6.36 o
   1   3  19         18.46         24.72         2.03 o
   2   3  19        158.45        151.25         5.81 o
   3   3  19         29.51         29.05         2.35 o
   4   3  19         93.58         87.01         5.81 o
   5   3  19        198.42        219.07         9.85 o
   6   3  19        163.35        199.56        17.78 o
   0   4  19       2752.37       2624.22        29.72 o
   1   4  19        321.99        323.36         7.28 o
   2   4  19         25.46         26.93         3.73 o
   3   4  19       1374.09       1344.30        23.04 o
   4   4  19        110.72        109.20         6.55 o
   5   4  19         19.38         18.76         4.32 o
   6   4  19        138.08        186.13        17.50 o
   1   5  19          0.00          0.09         1.27 o
   2   5  19         75.56         68.65         5.73 o
   3   5  19         18.07         20.30         3.11 o
   4   5  19         38.70         38.97         4.08 o
   5   5  19          1.19          3.68         2.96 o
   0   6  19         53.61         98.02        11.81 o
   1   6  19        251.35        277.74         7.53 o
   2   6  19        775.04        775.25        16.61 o
   3   6  19          4.95          5.72         2.15 o
   4   6  19         60.78         58.12         4.90 o
   5   6  19        265.41        289.10        14.03 o
   1   7  19         33.55         22.33         2.85 o
   2   7  19         29.65         37.13         3.88 o
   3   7  19          4.56          0.50         2.37 o
   4   7  19          6.00         15.67         2.91 o
   5   7  19          9.68          6.63         3.14 o
   0   8  19          6.35          5.03         3.51 o
   1   8  19        142.21        116.63         7.48 o
   2   8  19         84.55         89.37         5.11 o
   3   8  19          0.44          4.34         3.23 o
   4   8  19        138.56        152.55         8.04 o
   5   8  19         74.95         81.97        15.21 o
   1   9  19        137.93        105.23         7.51 o
   2   9  19         74.73         67.21         4.43 o
   3   9  19          1.45         -1.34         1.44 o
   4   9  19        100.75        102.91         9.80 o
   0  10  19        210.81        213.10        18.92 o
   1  10  19        608.01        617.38        18.53 o
   2  10  19        384.70        395.78        12.37 o
   3  10  19        455.91        438.87        13.17 o
   1  11  19          9.26          6.05         3.22 o
   2  11  19          3.13          2.38         1.84 o
   3  11  19          3.74          4.84         8.23 o
   0  12  19        163.57        154.49        17.01 o
   1  12  19         34.43         38.14         5.10 o
   2  12  19        282.16        308.02        13.51 o
   1  13  19          6.97          3.63         7.85 o
   2  13  19         12.27         27.83         8.97 o
   0  14  19         13.46         15.26         5.85 o
   1  14  19         33.20         32.40         9.68 o
   0   0  20        298.35        283.29        12.91 o
   1   0  20         97.96        100.68         6.04 o
   2   0  20         19.09         17.16         2.32 o
   3   0  20        230.14        230.77         9.84 o
   4   0  20        398.62        414.90        14.22 o
   5   0  20          9.82          9.12         5.98 o
   1   1  20        497.81        489.17        10.75 o
   2   1  20          6.74          7.60         1.40 o
   3   1  20        129.77        130.86         5.26 o
   4   1  20        153.25        160.74         6.25 o
   5   1  20          0.01          1.45         2.58 o
   0   2  20          8.36         10.81         1.83 o
   1   2  20        404.00        438.80         9.07 o
   2   2  20        415.70        403.79         9.23 o
   3   2  20        149.54        147.19         5.49 o
   4   2  20         20.51         22.41         3.45 o
   5   2  20         16.32         18.73         3.41 o
   1   3  20        195.08        202.36         5.57 o
   2   3  20        101.92        105.61         4.33 o
   3   3  20         33.26         39.05         4.09 o
   4   3  20        261.80        265.57        10.11 o
   5   3  20          7.21          7.30         3.17 o
   0   4  20         10.19          9.53         3.13 o
   1   4  20       1089.26       1107.16        13.57 o
   2   4  20       1030.89        997.39        13.04 o
   3   4  20        361.25        376.31        12.44 o
   4   4  20       1273.32       1262.66        22.24 o
   5   4  20        447.85        495.22        18.29 o
   1   5  20          3.06          3.79         1.22 o
   2   5  20         33.53         32.35         3.21 o
   3   5  20        490.10        514.98        13.43 o
   4   5  20          2.72          2.41         2.13 o
   5   5  20         43.70         43.03         5.64 o
   0   6  20        384.37        379.68        23.61 o
   1   6  20         47.21         53.17         5.23 o
   2   6  20         55.90         58.91         4.88 o
   3   6  20        691.78        689.69        20.44 o
   4   6  20          0.02          1.91         2.37 o
   5   6  20         44.70         41.54         5.53 o
   1   7  20         49.38         43.02         3.96 o
   2   7  20          7.97          9.49         2.64 o
   3   7  20         18.24         26.32         4.46 o
   4   7  20         12.37         15.65         2.69 o
   5   7  20        172.68        188.89        14.10 o
   0   8  20         90.93         80.59        11.60 o
   1   8  20        683.89        686.73        15.24 o
   2   8  20        505.53        484.48        12.19 o
   3   8  20         87.00         96.00         6.56 o
   4   8  20        509.06        485.16        17.21 o
   5   8  20        280.02        312.38        29.10 o
   1   9  20          0.69         -0.08         1.89 o
   2   9  20         64.47         61.47         5.06 o
   3   9  20         37.07         33.75         3.84 o
   4   9  20          0.00          2.05         3.13 o
   0  10  20        249.12        267.75        21.67 o
   1  10  20        991.45        961.00        23.70 o
   2  10  20         53.26         45.21         5.07 o
   3  10  20        268.05        296.87        11.53 o
   1  11  20         78.85         84.41         7.88 o
   2  11  20          8.59          7.01         2.12 o
   0  12  20        865.30        851.85        40.58 o
   1  12  20          0.10         -2.75         2.75 o
   2  12  20        782.24        734.84        44.15 o
   1  13  20         15.79         23.11         7.53 o
   2  13  20        584.43        597.75        40.49 o
   1  14  20        112.72        109.31        16.45 o
   1   1  21        200.01        203.25         7.11 o
   2   1  21         11.67         15.02         1.88 o
   3   1  21         22.01         20.97         2.29 o
   4   1  21         59.52         54.35         4.56 o
   5   1  21        214.82        219.80        25.00 o
   0   2  21       1132.27       1148.56        26.34 o
   1   2  21       1336.48       1287.73        15.76 o
   2   2  21        650.44        630.08        11.73 o
   3   2  21        523.88        534.16        13.33 o
   4   2  21        164.61        160.60         8.58 o
   5   2  21         79.25         89.26        16.42 o
   1   3  21         38.57         37.09         3.05 o
   2   3  21          4.24          5.42         1.29 o
   3   3  21          0.47          2.64         1.75 o
   4   3  21         61.83         67.39         5.22 o
   5   3  21         29.98         28.30         4.58 o
   0   4  21         45.75         42.73         5.64 o
   1   4  21        225.72        209.40         7.36 o
   2   4  21         58.76         55.88         5.38 o
   3   4  21          8.65          8.33         2.67 o
   4   4  21         30.73         32.90         3.91 o
   5   4  21          0.25          1.71         3.13 o
   1   5  21         13.42         15.40         5.00 o
   2   5  21          3.26          1.77         2.07 o
   3   5  21          4.63         10.33         2.33 o
   4   5  21         63.41         54.81         4.81 o
   5   5  21          4.73          2.73         4.44 o
   0   6  21       1238.71       1200.80        43.10 o
   1   6  21        623.83        630.41        18.42 o
   2   6  21        762.11        783.04        17.54 o
   3   6  21        242.01        300.03        11.66 o
   4   6  21        198.48        201.27        11.18 o
   5   6  21        209.13        234.59        12.91 o
   1   7  21         29.71         29.43         3.44 o
   2   7  21          8.41         13.01         3.33 o
   3   7  21        153.04        147.00         8.19 o
   4   7  21         53.55         44.45         7.23 o
   5   7  21         23.37         11.44         7.31 o
   0   8  21        505.97        550.93        30.46 o
   1   8  21         12.45          9.82         2.70 o
   2   8  21          3.35          5.99         2.00 o
   3   8  21        110.12        124.34         7.63 o
   4   8  21          7.73          1.12         2.26 o
   1   9  21         14.36         16.97         3.50 o
   2   9  21        652.26        685.76        16.92 o
   3   9  21         14.59         20.85         3.15 o
   0  10  21        484.02        447.23        28.80 o
   1  10  21         81.12         78.50        10.52 o
   2  10  21        549.45        556.79        15.49 o
   3  10  21        223.12        232.49        14.13 o
   1  11  21        105.06        114.51         8.64 o
   2  11  21        155.67        147.00         8.13 o
   0  12  21        265.78        253.28        22.66 o
   1  12  21         44.54         55.28         8.72 o
   2  12  21        243.18        260.46        26.92 o
   1  13  21         12.87          7.11         4.85 o
   1  14  21         61.84         52.04        12.16 o
   0   0  22       1042.90        981.84        25.09 o
   1   0  22        791.77        777.95        17.33 o
   2   0  22        421.89        425.36        19.65 o
   3   0  22       1362.52       1338.27        26.84 o
   4   0  22        485.20        433.60        23.02 o
   1   1  22        191.35        183.51         6.39 o
   2   1  22         11.36         16.08         2.02 o
   3   1  22          1.70         -0.51         1.64 o
   4   1  22         36.06         39.33         5.16 o
   0   2  22          0.44          4.44         4.76 o
   1   2  22        917.34        880.95        16.22 o
   2   2  22          8.16         11.30         2.32 o
   3   2  22          7.03          7.71         2.33 o
   4   2  22         34.57         22.54         3.49 o
   1   3  22        170.28        159.67         8.32 o
   2   3  22         99.95         97.74         5.72 o
   3   3  22         58.11         74.12         5.77 o
   4   3  22         11.87          7.40         2.04 o
   0   4  22       1631.63       1788.21        34.49 o
   1   4  22         86.23        111.14         8.05 o
   2   4  22        341.63        336.59        13.11 o
   3   4  22        668.20        688.90        17.69 o
   4   4  22        139.68        142.52         8.43 o
   5   4  22         93.46         94.10        15.99 o
   1   5  22        298.29        276.84        22.23 o
   2   5  22          0.00          1.29         1.79 o
   3   5  22         49.34         61.43         5.00 o
   4   5  22          0.00          3.60         2.50 o
   5   5  22         54.29         52.81         7.20 o
   0   6  22         74.15        101.75        13.50 o
   1   6  22        299.93        297.19        23.60 o
   2   6  22         29.23         37.65         4.29 o
   3   6  22        243.10        259.33        11.03 o
   4   6  22         98.84        107.00        11.76 o
   1   7  22         98.42         99.26         7.57 o
   2   7  22          7.33          6.30         2.10 o
   3   7  22         44.33         51.04         5.06 o
   4   7  22        126.12        108.92         8.51 o
   0   8  22        441.11        460.56        28.78 o
   1   8  22        314.82        334.07        14.13 o
   2   8  22        211.10        210.68         9.46 o
   3   8  22        136.72        139.86         9.57 o
   4   8  22          3.83          3.03         2.77 o
   1   9  22         23.27         20.27         3.86 o
   2   9  22         12.24         19.98         3.27 o
   3   9  22        120.63        122.70         8.24 o
   0  10  22          2.64          1.24         3.95 o
   1  10  22        339.65        347.73        15.06 o
   2  10  22          0.80          1.08         1.81 o
   1  11  22          4.98          7.34         4.84 o
   2  11  22         16.95         12.56         3.22 o
   0  12  22         59.84         70.20        12.36 o
   1  12  22         12.63         17.45         4.89 o
   1  13  22          3.95          9.63         4.96 o
   1   1  23         94.00         90.07         6.21 o
   2   1  23         65.72         58.88         5.53 o
   3   1  23          7.68         13.52         3.15 o
   4   1  23        523.65        551.67        21.67 o
   0   2  23        143.83        147.74         8.82 o
   1   2  23         31.90         29.33         4.02 o
   2   2  23        579.91        617.35        14.26 o
   3   2  23        481.72        494.92        13.35 o
   4   2  23         21.93         19.38         7.16 o
   1   3  23         18.69         19.59         3.34 o
   2   3  23         90.81         87.25         5.48 o
   3   3  23         13.45          8.21         2.44 o
   4   3  23        215.98        223.41        25.15 o
   0   4  23       2236.59       2163.78        38.84 o
   1   4  23          1.38          6.16         4.53 o
   2   4  23          0.99          6.06         2.41 o
   3   4  23          2.29          1.90         1.75 o
   4   4  23          6.66         13.97         3.94 o
   1   5  23          0.49         -0.82         3.48 o
   2   5  23          5.10          6.89         2.19 o
   3   5  23         64.58         69.95         5.42 o
   4   5  23         50.11         55.56         7.33 o
   0   6  23       3841.20       3693.53        80.19 o
   1   6  23          3.20          3.03         2.55 o
   2   6  23        879.35        836.66        18.97 o
   3   6  23        610.20        594.11        15.58 o
   4   6  23        395.47        387.37        16.01 o
   1   7  23        157.23        174.71        12.83 o
   2   7  23          0.06         -1.35         1.87 o
   3   7  23          8.87         11.76         6.39 o
   4   7  23         11.45          3.46         5.54 o
   0   8  23        212.44        185.50        18.97 o
   1   8  23         47.39         39.81         6.37 o
   2   8  23        419.55        426.03        13.85 o
   3   8  23          0.08         -2.86         2.86 o
   1   9  23          0.02         -1.72         2.44 o
   2   9  23         19.50         17.52         3.31 o
   3   9  23         27.96         44.21         7.22 o
   0  10  23        174.14        139.67        17.01 o
   1  10  23        748.68        761.42        27.81 o
   2  10  23         13.14         19.48         3.62 o
   1  11  23          4.12         11.24        13.28 o
   2  11  23         14.44         17.93         6.27 o
   0  12  23        169.93        154.60        18.80 o
   1  12  23        338.11        356.66        19.78 o
   0   0  24        815.69        810.78        35.56 o
   1   0  24       1082.85       1115.23        31.10 o
   2   0  24        606.87        615.73        24.70 o
   3   0  24        426.82        417.17        26.34 o
   1   1  24         12.03         14.81         2.84 o
   2   1  24          2.73          2.29         3.14 o
   3   1  24         66.21         65.95         6.30 o
   0   2  24         86.64         90.92        11.59 o
   1   2  24         59.75         60.19         5.62 o
   2   2  24          0.01          4.82         2.60 o
   3   2  24         22.74         17.82         3.66 o
   1   3  24        118.61        114.84        10.07 o
   2   3  24          8.70         11.71         3.07 o
   3   3  24         50.02         45.34         6.41 o
   4   3  24         11.28         12.57         6.49 o
   0   4  24       1954.52       1995.65        42.31 o
   1   4  24        253.91        259.38        22.28 o
   2   4  24        514.16        537.14        17.44 o
   3   4  24        179.52        196.19        11.24 o
   4   4  24        147.10        137.75        19.14 o
   1   5  24         23.72         21.23         5.01 o
   2   5  24         68.47         79.30         7.60 o
   3   5  24          7.90          5.08         2.88 o
   4   5  24          1.32         10.68         4.04 o
   0   6  24         30.54         43.23         9.48 o
   1   6  24        181.82        199.15        13.79 o
   2   6  24          2.27         20.03         7.26 o
   3   6  24        113.50         96.84        12.43 o
   4   6  24        172.24        164.11        10.65 o
   1   7  24         80.68         75.42        12.62 o
   2   7  24          0.75          2.10         2.15 o
   3   7  24         74.55         76.67         8.48 o
   0   8  24        124.93        109.23        15.21 o
   1   8  24        561.78        596.22        24.45 o
   2   8  24        316.58        337.88        14.07 o
   3   8  24        522.02        514.48        22.01 o
   1   9  24         19.89         27.07         5.88 o
   2   9  24          8.75          1.22         2.39 o
   3   9  24         11.95         21.42         4.70 o
   0  10  24          4.21         12.77         6.40 o
   1  10  24        803.63        867.16        30.57 o
   2  10  24        110.53        117.16        16.68 o
   1  11  24        662.10        675.86        36.43 o
   0  12  24          9.94         32.43         8.80 o
   1   1  25          2.76          0.52         1.79 o
   2   1  25        147.17        149.90        10.96 o
   3   1  25          1.31          1.36         3.44 o
   0   2  25        489.15        528.25        20.67 o
   1   2  25          0.31          0.48         1.88 o
   2   2  25        734.49        758.48        20.92 o
   3   2  25         63.84         63.92         7.18 o
   1   3  25         15.26         18.59         4.94 o
   2   3  25        145.27        159.56         9.21 o
   3   3  25         28.60         20.69         5.08 o
   4   3  25         14.39         16.87         7.34 o
   0   4  25        190.29        193.15        19.58 o
   1   4  25          0.04          9.94         6.09 o
   2   4  25        227.06        240.70        13.27 o
   3   4  25          1.46         -1.08         4.44 o
   4   4  25         78.89         75.69        14.28 o
   1   5  25         57.03         55.08         7.48 o
   2   5  25         67.25         78.98         7.07 o
   3   5  25        143.85        155.45         9.93 o
   0   6  25        221.98        250.02        22.15 o
   1   6  25        664.22        688.03        26.27 o
   2   6  25        420.37        462.72        19.93 o
   3   6  25         10.22          4.78         2.90 o
   1   7  25         51.54         58.88        11.90 o
   2   7  25         37.07         37.95         5.03 o
   3   7  25         34.73         35.37         5.98 o
   0   8  25          0.25         -1.17         3.72 o
   1   8  25        106.26        108.26        11.00 o
   2   8  25        530.73        555.28        18.40 o
   3   8  25          1.60          0.55         1.90 o
   1   9  25          0.04         -0.19         3.16 o
   2   9  25         12.70         16.65         4.27 o
   0  10  25        144.01        135.44        17.65 o
   1  10  25        295.87        279.25        24.01 o
   2  10  25          1.56          8.08         3.66 o
   1  11  25         40.62         43.68        10.05 o
   0   0  26        344.67        345.69        24.43 o
   1   0  26        155.18        153.60        12.24 o
   2   0  26        942.47        950.33        32.02 o
   3   0  26        603.48        644.95        39.72 o
   1   1  26          4.46          5.79         1.97 o
   2   1  26         12.83         14.37         3.37 o
   3   1  26          0.32         -4.01         4.01 o
   0   2  26          0.20         10.73         3.84 o
   1   2  26         89.59         80.34         6.34 o
   2   2  26         45.72         42.55         5.85 o
   1   3  26         72.96         67.03         6.64 o
   2   3  26        163.09        172.38        13.84 o
   0   4  26         46.93         53.53        11.20 o
   1   4  26        836.19        821.40        41.97 o
   2   4  26        237.89        268.54        17.15 o
   1   5  26         43.88         48.04         7.37 o
   2   5  26         12.28         16.38         6.38 o
   0   6  26        349.62        379.53        28.17 o
   1   6  26         38.51         29.09         8.41 o
   2   6  26          0.74          1.27         3.64 o
   1   7  26         55.43         58.60        11.56 o
   2   7  26          0.01          1.61         4.39 o
   0   8  26        449.11        435.17        31.30 o
   1   8  26        852.62        836.98        41.36 o
   2   8  26        116.89        123.07        11.09 o
   1   9  26         37.49         30.93         8.93 o
   2   9  26         87.45         85.84        13.20 o
   1   1  27         28.45         37.77         6.59 o
   2   1  27          7.12          7.30         3.63 o
   0   2  27        635.32        673.87        36.96 o
   1   2  27        181.65        188.34        13.80 o
   2   2  27        230.85        233.16        16.36 o
   1   3  27         47.84         62.59        10.58 o
   2   3  27         21.95         25.29         8.48 o
   1   4  27         70.01         74.48        12.84 o
   0   0  28         96.16        111.94        14.38 o
   1   0  28       1494.43       1499.41        55.47 o
   2   0  28         39.57         31.85         9.40 o
   1   1  28         15.39         17.82         7.61 o
   2   1  28         13.59         20.27         5.26 o
   1   2  28         45.11         51.35         7.49 o
   2   2  28          5.71          1.60         3.38 o
   1   3  28          6.00          7.65         5.37 o
   1   1  29         81.49        100.37        10.50 o
   2   1  29        181.24        150.48        18.60 o
   0   2  29         88.25         69.69        12.37 o
   1   2  29        217.01        208.67        22.18 o
   1   3  29          1.45          7.33         5.76 o
                                                
